# Supplementary material for: Evolution of gut microbiota composition from birth to 24 weeks in the INFANTMET Cohort
Source: Microbiome. 2017 Jan 17;5:4. doi: 10.1186/s40168-016-0213-y (PMC5240274; doi:10.1186/s40168-016-0213-y)
Supplement: Supplementary file 1 — Metadata collected from the Infantmet cohort. Blank space in the metadata table indicates that information on that particular factor was not received for that infant (or mother). Table S2. Preterm infant details and clinical metadata, including gestational age and antibiotic exposure(s). Table S3. Complete list of all oligonucleotides used for PCR amplification. Table S4. The influence of birth mode and getational age on the infant gut microbiota from week 1 to 24 of life. Results of pairwise PerMANOVA tests on Spearman distance matrix between birth modes at given time points, after adjustment for batch effects. p value adjustment was performed using Benjamini-Hochberg. Table S5. Reporting classes of metabolites annotated in urine. Table S6. 2S MS2 and MS3 spectra of annotated biomarkers. Detailed breakdown of the classification of the biomarkers used for metabolomics analysis. Table S7. Prolonged breastfeeding influences FT-CS but not FT-SVD infants’ gut microbiota. PerMANOVA p value results comparing the microbiota of infants breastfed for different durations, after adjusting for potential batch effect. Where birth modes were combined, p values were obtained after adjusting for birth modes. Table S8. Genera found to be significantly different at week 24 between infants that were breastfed for less than, or greater than 4 months. In red (positive log2 fold change) indicates genera that are higher in infants that were breastfed for longer, whereas in green are genera that are lower in infants that were breastfed for longer. Table S9. Pairwise comparisons of Spearman distances between groups of infants at due dates, grouped by the number of weeks early that they were born. PerMANOVA was used on Spearman distance matrix between all samples of the group pairs being tested, and multiple testing. Table S10. Genera found to be differentially abundant, or trending toward significance, between birth modes at week 1. L2FC: Log2 fold change; p.adj: adjusted p value; sig.: sig [file 40168_2016_213_MOESM1_ESM.xlsx]

## Sheet: Supplementary Table 1
Table S1: Metadata collected from the Infantmet cohort
Subject Number	Maternal Age at Infant Birth	Gestational Age (weeks + days)	Birth Weight (g)	Date of Birth Infant	Gender	Multiple Birth	Multiple Birth Type	Percentile Growth Chart (%)	Head Circumference (cm)	Delivery Mode	Type of C-Section	Gravida	Para	Antibiotic Medication Post-Birth	Initial APGAR Score	Second APGAR Score	Maternal BMI pre- pregnancy	Maternal Height (cm)	Maternal Weight (kg)	Breast Feeding Status	Actual Breastfeeding Duration	Formula Used	Mother breast fed as child?	Mother Smoker	Other persons in home smoker	Infant Antibiotics Taken after initial discharge from hospital	Antibiotic Type	Infant fed Probiotics	Diagnosed with Colic	Cried for 3 hrs, for 3 days in one week	Reflux	Other Conditions	Maternal Antibiotic Treatment while breastfeeding	Mother BF as a child
1	35	40	3800	2012-03-27	Male	Single		67		SVD		3	3							Greater than 4 months		None				Yes	Distaclor	No	No	No	No	No	No	No
2	41	28+3	1360	2012-03-24	Male	Single		92		CS	Emergency	7	8	Benzylpenicillin & Gentamicin	5	7								No
3	38	38	3950	2012-04-01	Female	Single		92.4		CS	Elective	3	2		9	9				Greater than 4 months	18 months	None		No	No	yes	Unknown	No	No	No	No	No	No	No
4	35	41+3	3160	2012-04-03	Male	Single		55.21		CS	Elective	3	2		9	10				Greater than 4 months			No	Yes	yes	Yes	Unknown	No	No	No	No	No	No	No
5	33	40+1	3690	2012-04-17	Male	Single		68.3	35	SVD		4	2		9	10								No
6	32	39+5	3500	2012-04-17	Male	Single		52.2	34.3	SVD		2	2		9	10				Less than 4 months		Aptamil	yes	No	No	Yes	amoxcil	No	No	No	No	Chicken pox	No	Yes
7	34	41	2580	2012-04-17	Male	Single				SVD	Forceps	3	2		9	10				6 weeks	6 weeks	Aptamil	No	No	No	yes	Augmentin	yes	No	No	No	No	No	No
8	32	39	3800	2012-04-17	Male	Single		77	36	CS	Elective	5	4		9	9	28.1	162	73.8
9	37	40+11	3670	2012-04-24	Female	Single			35.3	SVD		2	1		9	10	24.7	163.5	66.3
10	31	39+5	3500	2012-05-01	Male	Single		43.6	35.2	SVD		2	2		8	9				Greater than 4 months				No	No	No		Yes	No	no	Yes	No	No	yes
11	35	41+3	4080	2012-05-01	Male	Single			36.5	SVD		2	2		9	10	96.4	170	96.4					No
12	32	34+4	1470	2012-04-13	Male	Single		1	30.5	CS	Emergency	13	2		9	9							yes	No
13	34	40+2	3950	2012-05-15	Male	Single		75.2		SVD		3	3		9	10	22	176	68.8					No
14	32	35+3	2090	2012-05-01	Female	Single		18.3	29.8	CS	Elective	1	1		9	9								No
15	28	38+4	3400	2012-05-15	Male	Single		49.9	36.5	SVD		2	2		9	10				Greater than 4 months		Aptamil, Babaloyn		No	No	No	Yes	yes	no	no	yes	no	no	yes
16	35	38+4	3800	2012-05-16	Male	Single		78.9		SVD	Kiwi	2	2		9	10
17	32	41+6	3490	2012-05-14	female	Single			35.5	CS	Elective	2	2		9	9	24.8	68.4	166	Greater than 4 months		Aptamil		No	No	yes	unknown	no	no	no	no	no	no	no
18	43	41	3490	2012-05-22	Female	Single		53.2		SVD		2	2		9	10	22	173	66	1 month		Aptamil		No	No	No		no	no	no	no	no	no	no
19	37	37+4	3360	2012-05-21	Female	Single		68	33.5	SVD		4	2		9	10	24	172	71.4				No
20	33	39+3	4020	2012-05-21	Female	Single		90.1		CS	Elective	3	3		9	10			58					No	No
21	33	38+4	3150	2012-06-06	Male	Single		29.6	34.2	CS	Elective	4	3		9	10	26.7	165	72.8					No
22	44	40	3710	2012-06-07	Female	Single		70.5		CS	Elective	2	3		9	10	25.2	168	71.4
23	26	40+3	3790	2012-06-18	Female	Single		75.8	35.7	SVD		3	3		9	10	20.4	166	56.3
24	32	41	4230	2012-06-18	Female	Single		93.3		SVD		3	2		9	10
25	40	39	3430	2012-06-18	Female	Single		57.5		SVD		4	3		9	9
26	40	39+5	3980	2012-06-19	Female	Single		88.7		SVD		2	2		9	10	28	164	75.8
27	30	40+3	3540	2012-06-25	Female	Single		54.4		SVD		3	2		9	10	30	158	76.6	Greater than 4 months	7 months	Aptamil	yes	No	Yes	yes		No	No	yes	No	No	Augmentin	yes
28	33	39	3170	2012-06-24	Female	Single		36.3		SVD		2	2		9	10				1 month	6 weeks	Aprtamil	no	no	no	no		no	no	no	yes	no	no	no
29	38	41+3	3600	2012-06-24	Female	Single			35	SVD		5	3		9	10	22.1	167	62					No
30	38	39+2	4190	2012-06-28	Female	Single		95.1		SVD		6	4		9	10	21.8	174	65.6	Greater than 4 months	7	Aptamil	yes	No	No	yes		no	no	no	no	no	no	yes
31	34	39	3620	2012-06-28	Female	Single		70.4		CS	Emergency	2	2		9	9	24.4	169	69.6	Less than 4 months	3 months	Aptamil Comfort	yes	No	No	No		no	yes	no	no	constipation	No	yes
32	36	40+1	3940	2012-07-04	Male	Single		76.1	37.8	SVD	Vacum	2	2		9	9			70	Less than 4 months		SMA Gold	No	No	No	yes	Augmentin Junior	No	no	no	no	no	no	no
33	39	39	4060	2012-07-04	Male	Single		80.9		CS		3	2		9	10	32.46	152.5	75
34	31	38+6	3480	2012-07-09	Male	Single		52.5		CS	Elective	4	4		9	10
35	39	37+6	2760	2012-07-10	Female	Single		34.8	37.1	SVD					9	9	23.5	157	57.8	Greater than 4 months	6 months	Aptamil	No	no	no	yes	amoxillin	no	no	no	no	no	yes	no
36	39	41+3	3940	2012-07-17	Female	Single			36.2	Kiwi Vacum		4	4		9	9	20.8	165	56.6	Less than 4 months	3.5 months	Aptamil	No	No	No	yes		yes	no	no	no	no	no	no
37	40	40	3490	2012-07-21	Female	Single		53.2		SVD		2	2		9	10				2 months	8 weeks	Aptamil	No	No	No	no		no	no	yes	no	no	yes	no
38	30	25+3	990	2012-07-22	Male	Single		85.3	33	SVD		7	5
39	37	41+4	4790	2012-07-21	Male	Single				Kiwi Vacum		2	1		7	9	28.8	168	82
40	26	26+3	880	2012-07-22	Female	Single		36.6		CS	Emergency	3	3		6	8
41	39	40+2	4020	2012-07-30	Male	Single		79.4	36	SVD		3	3		9	10	23.6	1.62	62	Greater than 4 months		Aptamil	No	No	No	yes	amoxil	no	no	no	no	yes allergic pen	No	No
42	35	38	3700	2014-07-30	Male	Single		70.2	36	SVD		3	3		9	10	22	175	69.3	Greater than 4 months	5 months	Aptamil	no	no	no	yes	amoxil	no	no	no	no	no	Augmentin	No
43	33	39+3	3700	2012-08-02	Male	Single		64	34.5	SVD		5	1		9	9				2 months		Aptamil Comfort	No	no	no	yes	unknown	no	no	no	yes	no	no	No
44	33	40+2	4070	2012-08-13	Male	Single		82.1	35	SVD		3	3		9	9	26.1	168	73.3	Greater than 4 months		Aptamil	yes	no	no	yes	unknown	no	no	no	no	tounge tie	no	yes
45	32	38+5	4050	2012-08-07	Female	Single		93.2	34.5	CS	Elective	3	3		9	10	26.3	170	76	2 months		Aptamil infasoy	no	no	no	no		no	no	no	no	bronchilitis	no	No
46	34	38+6	3510	2012-08-08	Male	Single		54.9	35.5	CS	Elective	2	2		9	10	20.9	1.65	57
47	27	30+2	990	2012-08-06	Male	Single		4.9		CS	Emergency	1	1	Benzylpenicillin, Gentamicin & Teicoplanin	5	10								yes
48	28	39+5	4120	2012-08-14	Female	Single		92.5	35.7	SVD		2	2		9	10	28.3	169	80.9	Greater than 4 months	4 months	Cow&Gate	yes	No	No	no		no	no	no	no	no	no	yes
49	28	38+1	3550	2012-08-15	Male	Single		66.1		SVD		2	2		7	10	30.7	173	91.7	2 months	8 weeks	Aptamil	yes	No	No	yes	unknown	no	no	no	no	exczema	no	yes
50	34	40+9	3850	2012-08-12	Female	Single			36	CS	Emergency	2	2		9	10	21.2	159	53.6	1 months
51	40	40+10	3450	2012-08-22	Female	Single			36	SVD	Vacum	3	3		9	9	36.7	150	60.2		5 weeks	SMA lactose free	no	no	No	yes	Clonmox	no	yes	yes	no	no	no	no
52	36	38+4	3680	2012-08-31	Female	Single		83.4		CS	Elective	5	4		9	10		1.7	76				No	No	No			no	no	no	yes	no	Augmentin	no
53	41	39	4180	2012-08-22	Male	Single		65.9		SVD		8	4		9	10			77
54	31	39+1	3700	2012-08-22	Male	Single		66.2		SVD		3	2		9	9	26.4	171	77				No	No	No
55	37	40+4	1840	2012-08-25	Female	Single		53.3	35	CS	Emergency	2	2		8	9	28.4	169	81
56	32	40+3	4100	2012-08-27	Male	Single		82.9		SVD		2	2		9	9		171	61.3					No
57	33	40+6	4260	2012-08-28	Male	Single		88.3		CS	Elective	2	2		9	10	25	168	70.7					No
58	36	37+2	2760	2012-08-29	Male	Single		24.4	32	SVD		3	3		9	9			55	Greater than 4 months	6 months	Aptamil		No	no
59	37	41	3800	2012-08-26	Male	Single		36.7		SVD		4	3		9	10				Greater than 4 months	10 months	Aptamil	no	no	no	yes	calvapen	no	no	no	no	no	no	no
60	36	34+5	2340	2012-08-31	Female	Single		49.8	31.4	SVD		3	1	None	9	10								No	No
61	32	41	3540	2012-09-01	Male	Single				CS	Elective	2	2		9	10	31.3	159	78.9	2 months	2 months	Aptamil		yes	yes	yes	amoxocyllin	yes	no	no	no	no	no	yes
62	35	39+4	3320	2012-09-01	Male	Single		33.6	35	SVD		3	3		9	10	27	1.66	75
63	36	39+3	3380	2012-09-09	Female	Single		30.8		SVD	Kiwi	2	2		9	10	28	1.66	77.8	2 months		Aptamil		no	no	no		no	no	no	yes	no	no	no
64	40	39	3380	2012-09-04	Female	Single		47.9	36.4	CS	Elective	5	3		9	10	30.1	1.61	77.8
65	40	39	3810	2012-09-25	Male	Single		43.3		CS		5	2		9	10	24.5	161	63.5	2 weeks			No	No	no	yes	Amoxil	no	no	no	no	no	yes	No
66	34	39	3360	2012-09-26	female	Single		62.3	34.2	CS	Elective	1	1		9	10	29.3	180	95	Less than 4 months	3 months	Aptamil	yes	no	no	no		no	no	no	no	no	no	yes
67	41	40+2	2930	2012-10-04	Male	Single		8.5		SVD	Kiwi	1	1		9	9	22.5	161	58.3	Less than 4 months	3 months	Aptamil	yes	no	yes	yes		no	no	no	no	no	no	yes
68	29	34	2690	2012-09-25	Male	Single		86.1	32.5	CS	Emergency	1	1	Benzylpenicillin	9	9
69	23	28	800	2012-09-27	Male	Single		4.7		CS	Emergency	1	1	Benzylpenicillin, Gentamicin, Teicoplanin & Flucloxicillin	9	9
70	30	41	3950	2012-10-12	Male	Single		100		SVD		2	2		9	9				Greater than 4 months	12months +	none	no	no	no	no		no	no	no	no	no	no	no
71	34	40+9	3260	2012-10-02	Male	Single				SVD	Kiwi	1	1		8	10	18.8	168	53.2
72	28	40+8	4000	2012-10-12	Female	Single				CS	Emergency	2	1		9	10	33	158	82.4	Greater than 4 months	5.5 months	Aptamil		no	no	yes	chlormycitin	no	no	no	no	no	yes	yes
73	31	40+2	3690	2012-10-18	Male	Single		56.8		SVD		2	2		7	9
74	34	40	4200	2012-10-19	Male	Single		88.9		SVD		3	3		9	10				Greater than 4 months	7 months	Aptamil		no	no	no		no	no	no	no	no	no	yes
75	28	41+3	3640	2012-10-23	Male	Single				SVD		1	1		9	9	32.4	163	86	I month	6 weeks	Aptamil		no	yes	augmentin		no	no	no	no	no	yes	yes
76						Single				SVD
77	35	40+10	3460	2012-10-30	Male	Single				SVD		1	1		9	10	31.8	175	97	Greater than 4 months	4 months	Aptamil	No	No	no	yes		no	no	no	no	no	no	no
78	35	40+9	4070	2012-10-31	Male	Single				SVD					9	10	20.4	161	52.5	Greater than 4 months	10 months	Organic formula with probiotics	yes	no	no	yes	Clonamox	yes	no	no	no	exczema	no	yes
79				2012-11-02	Female	Single				SVD
80	37	34+6	2440	2012-11-06	Male	Twin	Dizygotic	45.5		CS	Emergency	3	3	Benzylpenicillin & Gentamicin	9	9	32.8	161	81.1
81	37	34+6	2200	2012-11-06	Female	Twin	Dizygotic	34.1		CS	Emergency	3	3	Benzylpenicillin	9	9	32.8	161	81.1
82	34	39+1	3420	2012-11-12	Male	Single		44.8		CS	Emergency	2	2		9	10	38.2	160	97.7	Greater than 4 months						No		no	no	no	no	no	no	yes
83	34	40	3500	2012-11-08	Male	Single		43.6		SVD										6 weeks		Combination Nutrimagen		no	no	yes	amoxocyllin	yes	no	no	no	perianal absess and milk intolerance	augmentin	yes
84	19	37+6	4330	2012-11-18	Male	Single		97.2	36.5	CS	Emergency	1	1		9	10	30.1	166	82.8				Yes	No
85	36	40+3	3980	2012-11-25	Male	Single		76.3		SVD										Greater than 4 months		Aptamil		No		yes	unknown	no	no	no	no	no	yes	yes
86	29	41+1	3780	2012-11-26	Female	Single				CS		2	2		9	9	18.6	150	41.7	Greater than 4 months		None	Yes	No	no	yes	amoxocylin	no	no	no	no	exczema	no	yes
87	38	40+3	3510	2012-11-30	Female	Single		52		NBFD		2	1		7	10	31.6	168	87.3	Greater than 4 months		Aptamil	no	No	no	yes	unknown	yes	no	no	no	no	no	no
88	39	33+1	2140	2012-11-18	Male	Single		59.9	31.8	CS	Emergency	1	1	Benzylpenicillin, Gentamicin, Teicoplanin & Meropenem	8	9				No		Infantmil AP		No	no	yes	clavamel	no	no	no	yes	hole in heart downe syndrome	No	no
89	34	40+10	3770	2012-12-03	Male	Single			36.6	SVD	Kiwi	3	3		9	9	23.3	186	80	Greater than 4 months	8 months	Aptamil	No	yes	yes			no	no	no	no	no	no	no
90	37	38	2870	2012-12-03	Female	Single		53.9		SVD		4	3		8	9				Greater than 4 months	8 months	None		no	no			no	no	no	no	no	no	no
91	30	40+6	4130	2012-12-06	Male	Single		82.7		SVD		2	2		9	10	31.1	95.2	Not noted	Greater than 4 months	7 months	Nutramagen	yes	No	no	yes	unknown	no	no	no	no	allergy to egg and Dairy	no	yes
92	32	37	2780	2012-12-10	Male	Single		21.6		CS	Elective	4	3		9	9	24.2	176	75	Greater than 4 months	11 months	SMA Aptaml	yes	No	no	no		no	no	no	no	no	no	yes
93	31	39+4	3120	2012-12-05	Female	Single		30.1	34	CS		3	2		9	10	27.4	164	73.7
94	42	39+6	5020	2012-12-15	Female	Single		99.9		SVD		4	4		9	10	24	172	72	Greater than 4 months		none	no	no	no			no	no	no	no	no	yes	no
95	38	40+6	4050	2012-12-10	Female	Single		86.6		SVD		5	3		9	9				Greater than 4 months		Cow and Gate	no	no	yes	yes	unknown	no	no	no	no	no	no	no
96	28	39	3100	2012-12-14	Female	Single		31.2		SVD		1	1		9	9
97	31	39+5	3710	2012-12-28	Female	Single		70.5		SVD		2	2		9	9
98	41	39	3440	2013-01-07	Female	Single		58.3	36	CS	Elective	10	4		9	10				Greater than 4 months	11 months	none	no	no	no	yes	moxcilin	no	no	no	no	no	Unknown	no
99	129	39+4	3750	2103-01-14	Male	Single		66.6		CS	Elective				9	10				Greater than 4 months	8 months	Cow and Gate	yes	no	no	yes	unknown	No	no	no	no	yes	Unknown	yes
100	32	38	3150	2013-01-18	Female	Single		48.4	35	CS	Elective	1	1		9	10
101	41	41	4100	2013-01-23	Female	Single			36.5	SVD		3	2		9	10	33	173	98.7	Greater than 4 months	5 months	Aptamil	no	no	no	no		no	no	no	no	no		no
102	35	39+3	3140	2013-01-29	Female	Single		32.8	37	CS		3	1		9	10	24.5	175	75.8	Greater than 4 months	7 months		No	no	no	yes	chlromycitin	no	no	no	no	no		no
103	32	40+3	3870	2013-01-29	Male	Single		70.2		SVD		3	2		9	10	25.7	162	68.5	Greater than 4 months	12 months		No	no	no	yes	amoxocyllin	no	no	no	no	no	no	no
104	36	38+5	3740	2012-01-30	Female	Single		81.3		CS	Elective	3	2		9	9				Greater than 4 months	5 months	Aptamil	no	yes	yes	no		no	no	no	yes	no	no	no
105	28	39+3	3120	2013-02-02	Male	Single		21.4		SVD		3	2					170	88	Greater than 4 months	12 months	Cow and Gate follow on	yes	no	no			no	no	no	no	Croup	no	yes
106	38	40	3640	2013-02-09	Female	Single		64.3	34.6	CS	Emergency	3	3		9	9							no	no	no	No
107	40	39	3520	2013-02-11	Male	Single		67.1		CS	Elective				9	10	25	155	60	Less than 4 months	4 months	Aptamil	No	no	no	Yes	Augmentin	no	no	no	no	no	no	no
108	0					Single
109	36	41+4	4400	2013-02-12	Male	Single				CS	Emergency	1	1		7	9	28.1	161	72.8				no	no	no
110	30	40+2	3250	2013-02-15	Male	Single		23.8		SVD		3	2							Greater than 4 months	6 months	SMA lactose free	no	no	no	yes	unknown	no	no	no	yes	lactose intolerance @ 1 year	yes	no
111	0					Single				SVD
112	41	41+2	4500	2013-02-17	Female	Single			35	SVD		3	1		9	10	24.5	75	178	Less than 4 months	3 months	Aptamil	no	no	no	no		No	no	no	yes	no	no	no
113	25	41	3340	2013-02-17	Female	Single		36.2	33.5	CS	Emergency	1	1		9	9	23.8	159		Greater than 4 months	6 months	Aptamil	no	no	no	yes	amoxocyllin	no	no	no	yes	no	yes	No
114	38	40	3500	2013-02-26	Female	Single		48.5	36.9	SVD		3	3		9	10	22.1	165	60.2	Greater than 4 months	5 months	Aptamil	no	no	no	yes	flluclox	no	no	no	no	eczema	no	yes
115	36	39+5	3100	2013-02-27	Female	Single		26.3		SVD		4	4		9	9	28.5	169	81	Greater than 4 months	4 months	Aptamil	yes	no	no	no		no	no	no	yes	no	yes	unknown
116	-79				Female	Single				SVD										Greater than 4 months	8 months	Aptamil	yes	no	no	no		no	no	no	no	no	no	yes
117	34	39+2	3560	2013-03-08	Female	Single		64.9		CS	Elective	1	1		9	10	22.7	175	69.6	Greater than 4 months	6 months	Aptamil	yes	no	no	yes	unknown	no	no	no	no	no	no	yes
118	32	40+6	4750	2013-03-12	Female	Single		53.3		SVD		2	2		9	10
119	-79				Female	Single				SVD	Vacuum	1	1				35.9	170	103.8
120	41	39+1	3360	2013-03-14	Female	Single		50.6		CS	Emergency	3	3		9	9
121	34	40+6	4660	2013-03-21	Male	Single		97.5	37.6	CS		2	3		9	10	24.1	57.9	155	Greater than 4 months	5 months	Aptamil	yes	No	No	yes	unknown	no	no	no	no	no	no	yes
122	0					Single				SVD
123	33	38+3	3340	2013-04-01	Male	Single		47.2	34.4	CS	Emergency	1	1		9	10		160	74.9
124	37		4310	2013-04-02	Female	Single				SVD		1	1		5	9	25.7	160.5	66.4	Greater than 4 months	4.5 months	Aptamil	no	no	no	no		no	no	no	no	no	no	no
125	35	39+3	2540	2013-04-02	Female	Single		2.54	33	SVD		3	1		9	10	31.8	163	84.5	1 months	1 month	SMA Lactulose Free	no	No	no	yes	unknown	no	no	no	yes	no	yes	no
126	36	37+5	2200	2013-04-04	Male	Single		4.6		CS	Elective	2	2		9	9	23.8	163	68.9	6 weeks	6 weeks	Aptamil lactose free Infamil	no	no	no	yes	amoxocyllin	no	no	no	yes	no	yes	no
127	32	41+4	3270	2013-04-05	Male	Single				SVD		1	1							Greater than 4 months	6 months	aptamil	yes	no	no	no		no	no	no	no	no	no	yes
128	32	40+1	3960	2013-04-09	Male	Single		78.2		SVD		2	2		9	10	26.6	167	74				yes	No	yes
129	30	40+11	3400	2013-04-11	Female	Single			35.9	CS	Emergency	1	1		9	10	33.1	171	96.7
130	31	39	3700	2013-04-16	Female	Single		77	36.3	CS	Elective	2	2		9	9	22.6	155	54.3
131	36	39	3340	2013-04-18	Female	Single		44.6	35	CS	Elective	3	3		9	10	21.3	177	66.8				No
132	25	39+2	3330	2013-05-08	Male	Single		45.1		SVD		2	2		9	9	27.3	167	76.2	Greater than 4 months	7 months	SMA Comfort	yes	no	yes	yes	amoxocyllin	No	no	no	no	no	yes	yes
133	41	34+2	1700	2013-05-03	Male	Twin	Dizygotic	4.8		CS		4	4	None	9	9							No	yes	yes
134	32	34+2	1630	2013-04-29	Female	Twin	Dizygotic	5.4				2	2	Benzylpenicillin & Gentamicin	9	10
135	35	38+ 5	3540	2013-05-10	Male	Single		58.9		CS		7	4		9	10		162	96.4	Greater than 4 months		Aptamil	No	No	no	yes	distaclor	no	no	no	no	no	no	no
136	32	40	3540	2013-05-09	Male	Single		46.8
137	39	31+1	1660	2013-05-08	Female	Twin	Dizygotic	57.9	30	CS		1	2	Benzylpenicillin & Gentamicin	7	9							No	No	No
138	39	31+1	1800	2013-05-08	Male	Twin	Dizygotic	72.9		CS		1	2	Benzylpenicillin	6	9							No	No	No
139	33	40+8	3660	2013-05-06	Male	Single				SVD		2	2		9	10	27.6	172	72.1	greater than 4 months		SMA	No	No	No	yes		No	NO	no	no	no	yes	no
140						Single
141	34	33+5	2370	2013-05-14	Male	Single		65.7	32	CS	Emergencyplacenta abruption	5	5	None	6	9				2 months		Hip Organic	yes	No	No	yes	unknown	no	no	no	no	no	yes	yes
142	26	40+10	3550	2013-05-20	Female	Single				SVD		1	1		6	10				Greater than 4 months	7.5 months	Aptamil	yes	no	no	yes	Amoxocyllin	no	no	no	no	no	no	yes
143	37	39	3150	2013-05-22	Female	Single		33.5		SVD		3	3		9	10				Greater than 4 months		Aptamil	yes	no	no	no		no	no	no	yes	no	no	yes
144	31	39+5	2870	2013-05-22	Male	Single		8.5		SVD		2	2		9	10	21.6	160	55.4	Greater than 4 months		Aptamil	No	No	No	yes	Amoxocyllin	no	no	no	no	no	no	no
145	37	40+6	3750	2013-05-24	Male	Single		57.7		SVD		2	2		9	9
146	34	37+6	3350	2013-06-08	Male	Single		55.8		SVD		1	1		9	10	25.6	170	74.1	Greater than 4 months		Cow and Gate	yes	no	no	yes	aritromycin suprax	yes	no	yes	no	no	no	yes
147	35	41+4	3520	2013-06-13	Male	Single				SVD		2	2		9	10	29.3	165	80
148	34	39+5	3960	2013-06-15	Male	Single		79		SVD		2	2		9	10	21.4	166	58	Greater than 4 months		Cow and Gate	yes	no	no	yes	pinamox	no	no	yes	no	no	no	yes
149	26	39	3800	2013-06-25	Male	Single		74.2		CS	Elective	2	2		9	10	38	158	95
150	35	37	3210	2013-07-01	Male	Single		61.4		SVD		5	3		9	10				Greater than 4 months		none	yes	no	no	yes	pinamox	no	no	no	no	no	yes	yes
151	29	41+3	4080	2013-06-28	Female	Single			33	Vacum		1	1		9	10				Less than 4 months		SMA	No	yes		no		no	yes	yes	yes	stridor, Lactose intolerance		no
152	42	32+2	2340	2013-06-26	Male	Single		88.8	32	CS	Emergency SOL	2	2		6	8
153	38	40+3	3020	2013-06-29	Female	Single		15.4	34	CS		3	3		9	9	34.1	168	96	Greater than 4 months		Aptamil	no	no	yes	yes	amoxocyllin	no	no	no	yes	no	no	no
154	37	31+6	1820	2013-06-30	Male	Twin	dichorionic diamniotic	52.6		CS	Emergency	2	3	None	8	9
155	37	31+6	1700	2013-06-30	Male	Twin	dichorionic diamniotic	37.5		CS	Emergency	2	3	None
156	42	39	4070	2013-07-01	Male	Single		87.9		CS	Elective	3	3		9	10	23.5	180	75	Greater than 4 months		None	yes	no	no	no		no	no	no	no	no	no	yes
157	33	34	2440	2013-07-06	Female	Single		75.5		CS		2	1		9	9
158	31	33	1950	2013-07-10	Female	Single		49.2		SDV		3	3		9	9
159	41	39	3940	2013-07-15	Male	Single		82.1		SVD		6	3		9	9				Greater than 4 months	5 months	Nannycare (Goats Milk Formula)		no	no	no		no	no	no	no	no	no	yes
160	32	27+1	660	2013-07-16	Male	Single		1.4		CS	Emergency	1	1	Benzylpenicillin, Gentamicin & Teicoplanin	1	8
161	33	40	3420	2013-07-26	Male	Single		37.4		SVD		2	1		9	10	27.4	169	78	Greater than 4 months	8 months	Nutramagen	yes	no	no	no		no	no	yes	no	no	yes	yes
162	41	37+4	3080	2013-07-26	Male	Single		41.1		CS		2	1		9	10				Greater than 4 months	12 months	no formula	no	no	no	yes	amoxoycillin	no	no	no	no	yes	amoxocyllin	no
163	35	40+4	3680	2013-07-27	Female	Single		65.1	36.6	CS		1	1		9	10	23.3	162	61.1
164	44	32	1830	2013-07-26	Male	Triplet		50		CS		3	5	None	9	10				Greater than 4 months	10 Months	Nutraprem and cow and Gate	No	no	no	no		no	no	no	no	no		no
165	44	32	1370	2013-07-26	Male	Triplet		6.8		CS		3	5	Benzylpenicillin, Gentamicin & Teicoplanin	7	9				Greater than 4 months	10 Months	Nutraprem and cow and Gate	No	no	no	no		no	no	no	no	no		no
166	44	32	1900	2013-07-26	Female	Triplet		71.6		CS		3	5	None	9	9				Greater than 4 months	10 Months	Nutraprem and cow and Gate	No	no	no	no		no	no	no	no	no		no
167	37	30+1	1210	2013-07-31	Male	Twin	Monochorionic diamniotic	16.3	27.1	CS	Emergency	3	4	Benzylpenicillin, Gentamicin & Teicoplanin	6	9
168	37	30+1	1240	2013-07-31	Male	Twin	Monochorionic diamniotic	19.4	27.79	CS	Emergency	3	4	Benzylpenicillin, Gentamicin & Teicoplanin	9	9
169	35	38+5	3850	2013-08-06	Female	Single		71.5	35.5	CS		4	4		9	10	25.5	162	66	Greater than 4 months	9 months	SMA Comfort	no	no	no	yes	amoxocyllin	no	yes	yes	yes	no	no	no
170	33	32+5	1910	2013-08-06	Male	Twin	Monochorionic diamniotic	39.7		CS		1	2	Benzylpenicillin	9	10
171	33	32+5	1780	2013-08-06	Male	Twin	Monochorionic diamniotic	27.2		CS		1	2	Benzylpenicillin	9	10
172	43	39+5	4000	2013-08-21	Male	Single		81.2		SVD		6	5		9	10
173	36	39+4	3880	2013-08-11	Male	Single		75.2		CS		3	2		9	10
174	41	39	3710	2013-09-05	Male	Single		68.1		CS		2	2		9	9	22.9	174	79.6	Greater than 4 months	7 months	Cow and Gate	yes	no	no	no		no	no	no	no	no	no	yes
175	38	38+5	3500	2013-09-03	Female	Single		64.4		CS		4	3		9	9	33.5	162.5	88	Greater than 4 months		Aptamil	Yes	no	no	yes	amoxocyllin	no	no	no	no	no	yes	yes
176	42	39	3220	2013-09-04	Female	Single		40.5		CS	Elective	3	2		9	10	26.1	157	64.4	Greater than 4 months	12 months	No Formula	yes	no	yes	yes	ciproxin	no	no	no	yes	no
177	37	38	3740	2013-09-06	Male	Single		79.4		SVD		3	3		9	10
178	36	39	3980	2013-09-09	Male	Single		83.9	37.5	CS		2	2		9	10	23	170	65
179	27	40+1	3620	2013-09-10	Male	Single		47.4	36.3	CS		1	1		9	9	27.9	163	72.6	Greater than 4 months	11 months	Aptamil	yes	no	no	no		no	no	no	no	no	no	yes
180	35	39	2970	2013-09-10	Female	Single		20.3	33.5	CS		5	3		9	9	22	157.4	54	Less than 4 months	10 weeks	SMA Lactose intolerance	no	no	no	yes	unknown	no	yes	no	yes	no	no	no
181	33	40+4	3990	2013-09-09	Male	Single		76.9	37.5	CS	Emergency	1	1		9	9	27.9	164.2	75.2	2 months	8 weeks	SMA Hungry Baby	yes	no	no	yes	amoxocyllin	no	no	no	no	no	yes	yes
182	32	39+4	2810	2013-09-27	Female	Single		11.3	34	CS	Elective	1	1		9	10	32	160	81.9	Greater than 4 months	9.5 months	Aptamil	yes	no	no	no		no	no	no	no	no	no	yes
183	40	39+6	3330	2013-10-02	Male	Single		30.9	36.3	CS		1	1		9	10	28.9	157	71.2
184	29	40	4000	2013-09-27	Male	Single			36.2	CS	Emergency	1	1		9	10
185	31	37+4	3000	2013-09-29	Male	Single		30.3	32	CS		2	2		3	7	23.6	169	67.3	Less than 4 months	3 months	Aptamil	yes	no	no	no		no	no	no	no	no	yes	yes
186	38	40+6	4920	2013-10-01	Female	Single		99.8		SVD		2	2		9	10	24.5	167	67
187	33	37+1	2800	2013-10-01	Female	Single		37.7	33.3	CS	Elective	3	2		9	9	24	169	68.5
188	36	39	4040	2013-10-03	Male	Single		86.7	36.5	CS	Elective	3	2		9	10	29.1	165	79.2
189	37	38+3	3860	2013-10-05	Male	Single		90		SVD		3	3		9	10				Greater than 4 months	12 months	no formula	no	no	no	no		no	no	no	no	no	yes	no
190	31	40+11	3960	2013-10-08	Male	Single			37.2	CS		2	1		9	10	26.4	168	75	Less than 4 months	4 months	Aptamil	no	no	no	yes	augmentin	yes	no	no	no	no	no	no
191	25	38+4	3540	2013-10-14	Male	Single		60.6		CS	Emergency	2	1		9	10	42	159	108
192	33	41	4470	2013-10-10	Female	Single		98.6	38	CS		4	2		9	10	26	166	73.2				No	No
193	34	34+2	2250	2013-10-13	Male	Twin	Dizygotic	40.7		CS	Emergency	2	3	Benzylpenicillin & Gentamicin	8	9							No
194	34	34+2	2260	2013-10-13	Female	Twin	Dizygotic	51.9		CS	Emergency	2	3		6	9
195	36	38+3	2950	2013-10-17	Female	Single		24.7	33.5	CS		3	3		9	10							yes
196	35	39	3700	2013-11-07	Female	Single		81.1		CS		2	2		9	9	21.5	173	63	Greater than 4 months
197	28	40+5	4170	2013-10-27	Male	Single		85.2	38	CS		1	1		9	10	25.3	157	63.2
198	30	40+2	3870	2013-10-29	Male	Single		69.3		CS		1	1		9	10	23.5	163	62.5		6 months	Aptamil	yes	no	no	no		no	no	no	no	broncholitis	no	yes
199	33	26+4	940	2013-11-16	Female	Single		63.1	34	SVD		1	1	Gentamicin, Teicoplanin, & flucloxicillin	9	10				Greater than 4 months	6 months	Neocate	no	no	no	yes	clonamox	no	yes	yes	yes	RTI	No	no
200	34	33+5	2750	2013-11-23	Female	Single		95.2	32.8	SVD		3	3	Benzylpenicillin & Gentamicin	7	9
201	28	39	3180	2013-11-25	Female	Single		37.1	35	CS	Elective	2	2		9	9	25.8	159	65.2
202	36	36+3	2320	2013-11-26	Female	Single		19.4		CS	Elective	1	1		9	10	26.5	167	74	Greater than 4 months	6 months	Aptamil	no	no	no	no		no	no	no	yes	no	no	no
203	35	29	890	2013-11-21	Female	Single		8.2		CS	Emergency	2	2	Benzylpenicillin & Gentamicin	6	9
204	30	41+1	3120	2013-12-02	Female	Single			34.2	CS	Emergency	1	1		9	10	23.8	164	64	Greater than 4 months	12 months	No formula	yes	no	no	yes	amoxocyllin	no	no	no	no	no	no	yes
205	19	25+6	750	2013-12-02	Male	Single		36.8	23.5	cs	Emergency	1	1		5	7
206	34	34+1	2120	2013-12-06	Female	Single		39.9		forceps		1	1	Benzylpenicillin, Gentamicin & Erythromycin	9	9
207	28	41+5	3350	2013-12-24	Male	Single				Vacum		1	1		9	10				Less than 4 months	3 months	Aptamil	yes	no	yes	no		no	no	no	no	no	no	yes
208						Single
209	36	40+6	3520	2014-01-10	Male	Single		51.5	35.5	CS	Emergency	1	1	Benzylpenicillin & Gentamicin	9	10
210	34	38	3080	2014-01-13	Male	Single		38	35	CS	Emergency	1	1		9	10	27.6	159	69.8	Greater than 4 months	6 months	Aptamil	no	no	no			no	no	no	no	no	yes	no
211	31	32+1	1280	2014-01-10	Male	Twin	Dizygotic	1.9		CS	Elective	1	2		8	9				Less than 4 months	12 weeks	Aptamil C&G	no	no	no	yes		no	no	no	no	no	no	no
212	31	32+1	1650	2014-01-10	Female	Twin	Dizygotic	36.2		CS	Elective	1	2		4	7				Less than 4 months	12 weeks	Aptamil	no	no	no	yes		no	no	no	yes	no	no	no
213	35	33+3	1720	2014-01-23	Male	Twin	dichorionic diamniotic	10.5	31.2	CS	Emergency	2	3	Benzylpenicillin & Gentamicin	9	10
214	35	33+3	2000	2014-01-23	Male	Twin	dichorionic diamniotic	31.1	32.6	CS	Emergency	2	3	Benzylpenicillin & Gentamicin
215	38	38+5	4140	2014-01-27	Male	Single		89.8		CS		2	2		9	9	23	157	57
216	47	37+1	2760	2014-01-28	Male	Twin	Dizygotic	26.4	33.7	CS	Elective	1	2		9	10	22.9	167	63.9
217	47	37+1	2900	2014-01-28	Male	Twin	Dizygotic	35.8		CS	Elective	1	2		7	10	22.9	167	63.9
218	34	40+4	3680	2014-02-28	Female	Single		65.1	36	SVD		3	3		9	10	20.4	163	54.3
219	36	39+2	4200	2014-04-28	Female	Single		92.5	37	CS	Elective	2	2		9	10	23	173
Note: Blank indicates that information on that parameter was not received for that infant (or mother)

## Sheet: Supplementary Table 2
Table S2: Pre-term infant details and clinical metadata
Subject Number	Gestational Age (weeks)	Gestational Age (days)	Total Days	Delivery Mode	CS Type	Days in neonatal unit	Benzylpenicillin	Gentamicin	Benzylpenicilin & Gentamicin	Teicoplanin	flucloxicillin	Meropenem	Second course	Weight (g)
38	25	3	178	SVD	N/A	55	1	1	1	0	1	0	1	990
205	25	6	181	CS	Emergency	125	1	0	0	0	0	0	0	750
40	26	3	185	CS	Emergency	65	0	1	0	0	0	0	0	880
199	26	4	186	SVD	N/A	98	0	1	0	1	1	0	1	940
160	27	1	190	CS	Emergency	123	1	1	1	1	0	0	1	660
69	28	0	196	CS	Emergency	61	1	1	1	1	1	0	1	800
2	28	3	199	CS	Emergency	58	1	1	1	0	0	0	0	1360
203	29	0	203	CS	Emergency	65	1	1	1	0	0	0	0	890
47	30	0	210	CS	Emergency	56	1	1	1	1	0	0	0	990
167	30	1	211	CS	Emergency	103	1	1	1	1	0	0	0	1210
168	30	1	211	CS	Emergency	190	1	1	1	1	1	0	1	1240
137	31	1	218	CS	Emergency	37	1	1	1	0	0	0	0	1660
138	31	1	218	CS	Emergency	37	1	0	0	0	0	0	0	1800
154	31	6	223	CS	Emergency	24	1	1	1	0	0	0	0	1820
155	31	6	223	CS	Emergency	24	1	1	1	0	0	0	0	1700
164	32	0	224	CS	Emergency	27	0	0	0	0	0	0	0	1830
165	32	0	224	CS	Emergency	46	1	1	1	1	0	0	0	1370
166	32	0	224	CS	Emergency	25	0	0	0	0	0	0	0	1900
211	32	1	225	CS	Elective	21	0	0	0	0	0	0	0	1280
212	32	1	225	CS	Elective	27	0	0	0	0	0	0	0	1650
152	32	2	226	CS	Emergency	23	1	0	0	0	0	0	0	2340
170	32	5	229	CS	Emergency	28	1	0	0	0	0	0	0	1910
171	32	5	229	CS	Emergency	28	1	0	0	0	0	0	0	1780
158	33	0	231	SVD	N/A	17	0	0	0	0	0	0	0	1950
88	33	1	232	CS	Emergency	35	1	1	1	1	0	1	1	2140
213	33	3	234	CS	Emergency	20	1	1	1	0	0	0	0	1720
214	33	3	234	CS	Emergency	20	1	1	1	0	0	0	0	2000
141	33	5	236	CS	Emergency	10	0	0	0	0	0	0	0	2370
200	33	5	236	SVD	N/A	5	1	1	1	0	0	0	0	2750
68	34	0	238	CS	Emergency	9	1	0	0	0	0	0	0	2690
157	34	0	238	CS	Emergency	14	0	0	0	0	0	0	0	2440
206	34	1	239	SVD	N/A	19	1	1	1	0	0	0	0	2120
60	34	2	240	SVD	N/A	6	0	0	0	0	0	0	0	2340
133	34	2	240	CS	Elective	16	0	0	0	0	0	0	0	1700
134	34	2	240	CS	Elective	19	1	1	1	0	0	0	0	1630
193	34	2	240	CS	Emergency	13	1	1	1	0	0	0	0	2250
194	34	2	240	CS	Emergency	13	0	0	0	0	0	0	0	2260
12	34	4	242	CS	Emergency	23	0	0	0	0	0	0	0	1470
80	34	6	244	CS	Emergency	4	1	1	1	0	0	0	0	2440
81	34	6	244	CS	Emergency	4	1	0	0	0	0	0	0	2200
14	35	3	248	CS	Elective	13	0	0	0	0	0	0	0	2090
Total							0.658537	0.536585	0.487805	0.195122	0.097561	0.0243902	0.146341
Mean						39.1707								1714.88
Max						190								2750
Min						4								660
< 32 weeks gestation			0.634146			74.7333	0.866667	0.866667	0.733333	0.4	0.266667	0	0.333333	17690
> 32 weeks gestation			0.365854			18.6538	0.538462	0.346154	0.346154	0.0769231	0	0.0384615	0.0384615	52620
Standard Deviation			19 days			39.1407								564.195

## Sheet: Supplementary Table 3
Table S3: Primers Used in the Study
Oligoname	Barcode	Linker	Forward Primer (520F)		Whole Forward Primer	Length (bp)
V4F_7	AACCGGAA	AA	AYTGGGYDTAAAGNG		AACCGGAAAAAYTGGGYDTAAAGNG	25
V4F_78	ACACTGTG	AA	AYTGGGYDTAAAGNG		ACACTGTGAAAYTGGGYDTAAAGNG	25
V4F_139	ACGATCCA	AA	AYTGGGYDTAAAGNG		ACGATCCAAAAYTGGGYDTAAAGNG	25
V4F_272	AGGTACGA	AA	AYTGGGYDTAAAGNG		AGGTACGAAAAYTGGGYDTAAAGNG	25
V4F_494	CATCGTTC	AA	AYTGGGYDTAAAGNG		CATCGTTCAAAYTGGGYDTAAAGNG	25
V4F_632	CGTATTGG	AA	AYTGGGYDTAAAGNG		CGTATTGGAAAYTGGGYDTAAAGNG	25
V4F_693	CTCTACAC	AA	AYTGGGYDTAAAGNG		CTCTACACAAAYTGGGYDTAAAGNG	25
V4F_948	GCTACGTA	AA	AYTGGGYDTAAAGNG		GCTACGTAAAAYTGGGYDTAAAGNG	25
V4F_1062	GTAGTGGA	AA	AYTGGGYDTAAAGNG		GTAGTGGAAAAYTGGGYDTAAAGNG	25
V4F_1116	GTGTCAGT	AA	AYTGGGYDTAAAGNG		GTGTCAGTAAAYTGGGYDTAAAGNG	25
V4F_1178	TACGAAGG	AA	AYTGGGYDTAAAGNG		TACGAAGGAAAYTGGGYDTAAAGNG	25
V4F_1247	TCAGCACA	AA	AYTGGGYDTAAAGNG		TCAGCACAAAAYTGGGYDTAAAGNG	25
V4F_1430	TGGAGTTC	AA	AYTGGGYDTAAAGNG		TGGAGTTCAAAYTGGGYDTAAAGNG	25
Oligoname	Barcode	Linker	Reverse Primer (926R)		Whole Reverse Primer	Length (bp)
V5R_22	AACGGCTT	TT	CCGTCAATTYYTTTRAGTTT		AACGGCTTTTCCGTCAATTYYTTTRAGTTT	30
V5R_125	ACCTTGCT	TT	CCGTCAATTYYTTTRAGTTT		ACCTTGCTTTCCGTCAATTYYTTTRAGTTT	30
V5R_341	ATCGAACC	TT	CCGTCAATTYYTTTRAGTTT		ATCGAACCTTCCGTCAATTYYTTTRAGTTT	30
V5R_452	CAGAACTC	TT	CCGTCAATTYYTTTRAGTTT		CAGAACTCTTCCGTCAATTYYTTTRAGTTT	30
V5R_555	CCTACGAA	TT	CCGTCAATTYYTTTRAGTTT		CCTACGAATTCCGTCAATTYYTTTRAGTTT	30
V5R_592	CGATATGC	TT	CCGTCAATTYYTTTRAGTTT		CGATATGCTTCCGTCAATTYYTTTRAGTTT	30
V5R_889	GATGCAAG	TT	CCGTCAATTYYTTTRAGTTT		GATGCAAGTTCCGTCAATTYYTTTRAGTTT	30
V5R_992	GGATGGTA	TT	CCGTCAATTYYTTTRAGTTT		GGATGGTATTCCGTCAATTYYTTTRAGTTT	30
V5R_1108	GTGATCTG	TT	CCGTCAATTYYTTTRAGTTT		GTGATCTGTTCCGTCAATTYYTTTRAGTTT	30
V5R_1234	TCACCTGT	TT	CCGTCAATTYYTTTRAGTTT		TCACCTGTTTCCGTCAATTYYTTTRAGTTT	30
V5R_1463	TGTCTCAC	TT	CCGTCAATTYYTTTRAGTTT		TGTCTCACTTCCGTCAATTYYTTTRAGTTT	30
V5R_1526	TTGCGCTT	TT	CCGTCAATTYYTTTRAGTTT		TTGCGCTTTTCCGTCAATTYYTTTRAGTTT	30

## Sheet: Supplementary Table 4
Table S4: Birth Mode differences at stated timepoints
Week 1	FT-CS		PT-CS		FT-SVD
	F-value	p-value	F-value	p-value	F-value	p-value
		(p. adj)		(p. adj)		(p. adj)
FT-CS
PT-CS	5.95	0.001 (0.003)
FT-SVD	9.25	0.001 (0.003)	7.43	0.001 (0.003)
PT-SVD	1.29	0.198 (0.264)	1.13	0.353 (0.424)	1.15	0.287 (0.363)
Week 4	FT-CS		PT-CS		FT-SVD
	F-value	p-value	F-value	p-value	F-value	p-value
		(p. adj)		(p. adj)		(p. adj)
FT-CS
PT-CS	2.22	0.003 (0.007)
FT-SVD	3.45	0.001 (0.003)	1.73	0.052 (0.096)
PT-SVD	4.37	0.001 (0.003)	1.48	0.086 (0.147)	2.05	0.033 (0.072)
Week 8	FT-CS		PT-CS		FT-SVD
	F-value	p-value	F-value	p-value	F-value	p-value
		(p. adj)		(p. adj)		(p. adj)
FT-CS
PT-CS	3.15	0.001 (0.003)
FT-SVD	3.65	0.001 (0.003)	5.82	0.001 (0.003)
PT-SVD	0.62	0.868 (0.868)	0.74	0.802 (0.868)	0.74	0.793 (0.868)
Week 24	FT-CS		PT-CS		FT-SVD
	F-value	p-value	F-value	p-value	F-value	p-value
		(p. adj)		(p. adj)		(p. adj)
FT-CS
PT-CS	0.71	0.850 (0.868)
FT-SVD	2.5	0.002 (0.005)	1.57	0.042 (0.084)
PT-SVD	1.27	0.152 (0.228)	1.33	0.115 (0.184)	1.24	0.180 (0.254)

## Sheet: Supplementary Table 5
Table S5: Metabolite classifications
Name	Rt (min)	Formula	Adj. pa
		Theo. MWa	Interpretation
		ID Level
Amino acids and metabolites
Lysine	0.97	C6H14N2O2	PT(CS)↑
		146.106	FT(CS+SVD)↓
		Level II
Acetyl-methylcholine	1.07	C8H17NO2	PT(CS) ↓
		159.126	FT(CS+SVD) ↑
		Level III
Uric acid	1.4	C5H4N4O3	PT(CS)↓
		168.028	FT(CS+SVD)↑
		Level II
Pseudouridine	1.45	C9H12N2O6	PT(CS)↑
		244.07	FT(CS+SVD)↓
		Level II
Acetyl-Glutamic acid	1.5	C7H11NO5	PT(CS)↑
		189.064	FT(CS+SVD)↓
		Level II
Hydroxyphenylalanine sulfate	1.65	C9H11NO6S	PT(CS)↓
		261.031	FT(CS+SVD)↑
		Level III
Kynurenine	2.63	C10H12N2O3	PT(CS)
		208.085	FT(CS+SVD)
		Level I
Acetyl-Valine/ Acetyl-norvaline	2.8	C7H13NO3	PT(CS)↑
		159.089	FT(CS+SVD)↓
		Level II
Acetamido-hydroxyphenyl-cysteine	2.88	C11H14N2O4S	PT(CS)↑
		270.067	FT(CS+SVD)↓
		Level III
Phenylacetic acid glutamine conjugate	3.6	C13H16N2O5	PT(CS)↑
		280.106	FT(CS+SVD)↓
		Level III
Acetyl-Tyrosine	5.15	C11H13NO4	PT(CS)↑
		223.084	FT(CS+SVD)↓
		Level II
Spermine dialdehyde	5.4	C10H20N2O2	PT(CS)↑
		200.153	FT(CS+SVD)↓
		Level III
Phenylacetylglutamine	6.1	C13H16N2O4	PT(CS)↑
		264.111	FT(CS+SVD)↓
		Level II
Phenylacetylglycine	6.75	C10H11NO3	PT(CS)↑
		193.074	FT(CS+SVD)↓
		Level II
Phenylacetyl glutamic acid	7.3	C13H15NO5	PT(CS)↑
		256.095	FT(CS+SVD)↓
		Level II
N-Acetyl-L-phenylalanine	7.9	C11H13NO3	PT(CS)↑
		207.089	FT(CS+SVD)↓
		Level II
Carboxylic acids and phenolic acids metabolites
Galactonic acid	1.05	C6H12O7	PT(CS) ↓
		196.058	FT(CS+SVD) ↑
		Level II
Malic acid	1.1	C4H6O5	PT(CS)↓
		134.022	FT(CS+SVD)↑
		Level I
Citric acid/Isocitric	1.15	C6H8O7	PT(CS)↑
		192.027	FT(CS+SVD)↓
		Level I
Succinic acid	1.65	C4H6O4	PT(CS)↓
		118.027	FT(CS+SVD)↑
		Level II
Hydroxy-methylglutaric acid	1.77	C6H10O5	PT(CS)↑
		162.053	FT(CS+SVD)↓
		Level II
isovalerylalanine /or isovalerylsarcosine	4.6	C8H15NO3	PT(CS)↑
		173.105	FT(CS+SVD)↓
		Level III
Succinylacetone	4.78	C7H10O4	PT(CS)↓
		158.058	FT(CS+SVD)↑
		Level III
Sulfatoxymelationin	4.25	C13H16N2O6S	PT(CS)↑
		Level III	FT(CS+SVD)↓
Homovanillic acid sulfate	5	C9H10O7S	PT(CS)↑
		262.015	FT(CS+SVD)↓
		Level II
Hydroxyphenylacetic acid sulfate	4.67	C8H8O6S	PT(CS)↑
		232.004	FT(CS+SVD)↓
		Level III
Cyclohexane carboxylic acid glycine	7.42	C9H15NO3	PT(CS)↑
		185.105	FT(CS+SVD)↓
		Level II
Vitamins and metabolites
Pyridoxic acid	1.98	C8H9NO4
		183.053
		Level I
Pyridoxal sulfate	2.84	C8H9NO6S	PT(CS)↑
		247.015	FT(CS+SVD)↓
		Level III
Riboflavin	6.2	C17H20N4O6	PT(CS)↑
		376.138	FT(CS+SVD)↓
		Level II
CEHC	8.7	C16H22O4	PT(CS)↑
		278.152	FT(CS+SVD)↓
		Level II
CEHC Glucoside	9.55	C21H30O9	PT(CS)↑
		426.189	FT(CS+SVD)↓
		Level III
Drugs and its metabolites
Paracetamol	4.09	C8H9NO2	PT(CS)↑
		151.063	FT(CS+SVD)↓
		Level II
Paracetamol sulfate	3.09	C8H9NO5S	PT(CS)↑
		231.02	FT(CS+SVD)↓
		Level II
Paracetamol Glucuronide	2.28	C14H17NO8	PT(CS)↑
		327.095	FT(CS+SVD)↓
		Level II
Sulfosalicylic acid	4.15	C7H6O6S	PT(CS)↑
		217.988	FT(CS+SVD)↓
		Level III
Aminophenol-glycine	5.9	C8H12N2O3	PT(CS)↓
		184.085	FT(CS+SVD)↑
		Level III
CARNITINES
DihydroxyCarnitine C8:4	4.79	C15H21NO5	PT(CS)↑
		295.142	FT(CS+SVD)↓
		Level III
ButyrylCarnitine	3.46	C11H21NO4	PT(CS)↑
		231.147	FT(CS+SVD)↓
		Level I
TrihydroxyCarnitine C7:3	3.57	C14H23NO6	PT(CS)↑
		Level III	FT(CS+SVD)↓
		301.152
Hydroxyproprionylcarnitine	5.63	C10H19NO5	PT(CS)↓
		233.126	FT(CS+SVD)↑
		Level III
Decenoylcarnitine	12.42	C17H31NO4	PT(CS)↑
		313.225	FT(CS+SVD)↓
		Level III
Indole metabolites
Indoxyl Sulfate	5.89	C8H7NO4S	PT(CS)↑
		213.01	FT(CS+SVD)↓
		Level I
Indole acetic acid	9.7	C10H9NO2	PT(CS)↑
		175.063	FT(CS+SVD)↓
		Level II
Peptides
Asp-Leu dipeptide	3.3	C10H18N2O5	PT(CS)↑
		246.122	FT(CS+SVD)↓
		Level III
Phenylalanine Threonine dipeptide	8.58	C13H18N2O4	PT(CS)↑
		266.127	FT(CS+SVD)↓
		Level III
Tyrosyl-Valine dipeptide	9.6	C14H20N2O4	PT(CS)↑
		280.142	FT(CS+SVD)↓
		Level III
Histidine Phenylalanine dipeptide	11.4	C15H18N4O3	PT(CS)↑
		302.138	FT(CS+SVD)↓
		Level III
Bile acids and metabolites
Glyco-tetrahydroxycholanic acid	10.05	C26H43NO7	PT(CS)↑
(Bile Acid derivative)		481.304	FT(CS+SVD)↓
Isomer I		Level III
Glyco-tetrahydroxycholanic acid	10.9	C26H43NO7	PT(CS)↑
(Bile Acid derivative)		481.304	FT(CS+SVD)↓
Isomer II		Level III
Dehydro-glycocholic acid	12.2	C26H41NO6	PT(CS)↑
(Bile Acid derivative)		463.293	FT(CS+SVD)↓
		Level III
Pregnandione-GLC / or pregnenolone-GLC	12.76	C27H42O9	PT(CS)↑
		510.283	FT(CS+SVD)↓
		Level III
Glycocholic acid	13.2	C26H43NO6	PT(CS)↑
		465.309	FT(CS+SVD)↓
		Level I
Glycoursodeoxycholic sulfate / Chenodeoxyglycocholic acid sulfate	13.38	C26H43NO8S	PT(CS)↑
		529.271	FT(CS+SVD)↓
		Level III
Fatty Acids and metabolites
HydroxyDicarboxylicFatty Acid C11:1-Glucuronide	7.04	C11H18O5	PT(CS)↑
		230.115	FT(CS+SVD)↓
		Level III
Sebacic acid	7.15	C10H18O4	PT(CS)↑
		202.12	FT(CS+SVD)↓
		Level II
Suberic acid	7.7	C8H14O4	PT(CS)↑
		174.089	FT(CS+SVD)↓
		Level II
DiHydroxyDodecanoic Fatty Acid: DiOH-C10:0	8.07	C10H20O4	PT(CS)↑
		204.136	FT(CS+SVD)↓
		Level III
Decanedioic acid	8.23	C10H18O4
		202.12
		Level III
Hydroxy-sebacic acid	8.35	C10H18O5	PT(CS)↑
		218.115	FT(CS+SVD)↓
		Level II
Azelaic acid	9.38	C9H16O4	PT(CS)↑
		188.105	FT(CS+SVD)↓
		Level II
HydroxyDicarboxylic Fatty Acid C12:1	9.28	C12H20O5	PT(CS)↑
		244.131	FT(CS+SVD)↓
		Level III
TriHydroxyDicarboxylic Fatty Acid C23:1-Glucuronide	11.8	C24H42O11
		506.273
		Level III
TetrahydroxyDicarboxylic Fatty acid C17:2	10.36	C17H28O8
		360.178
		Level III
HexaHydroxyDicarboxylic Fatty acid C26:1	12.25	C26H48O10	PT(CS)↑
		520.325	FT(CS+SVD)↓
		Level III
Hydroxy Carboxylic acid C14:1 Glucuronide	12.4	C20H34O9	PT(CS)↑
		418.22	FT(CS+SVD)↓
		Level III
TetraHydroxyDicarboxylic Fatty Acid C18:2	12.44	C19H32O8
		388.21
		Level III
Hydroxy Dicarboxylic Fatty Acid C16:5	12.45	C16H22O5	PT(CS)↑
		294.147	FT(CS+SVD)↓
		Level III
Hydroxy Dicarboxylic Fatty Acid C14:2	12.53	C14H24O5	PT(CS)↑
		272.162	FT(CS+SVD)↓
		Level III
TriHydroxyDicarboxylic Fatty Acid C23:1	12.7	C23H42O7	PT(CS)↑
		430.293	FT(CS+SVD)↓
		Level III
TriHydroxyCarboxylic Fatty Acid C14-Glucuronide;	13.4	C20H28O11	PT(CS)↓
TriOH-FA C14-GLC		444.163	FT(CS+SVD)↑
		Level III
Hydroxy Dicarboxylic Fatty acid C18:4	15.2	C19H28O5
		336.194
		Level III
Dicarboxylic Fatty Acid C16:5	15.38	C16H20O4	PT(CS)↑
		276.136	FT(CS+SVD)↓
		Level III
HydroxyDicarboxylic Fatty Acid C18	15.53	C18H34O5	PT(CS)↑
		330.241	FT(CS+SVD)↓
		Level III
Carboxylic Fatty Acid C15:4	17.15	C15H22O2
		234.162
		Level III
Carboxylic Fatty Acid C21:4	18.66	C21H34O2	PT(CS)↑
		318.256	FT(CS+SVD)↓
		Level III
Others
Dibutylphtalate	17.66	C16H22O4	PT(CS)↑
		278.152	FT(CS+SVD)↓
		Level II

## Sheet: Supplementary Table 6
Table S6: MS2 and MS3 spectra of annotated biomarkers
Name	Rt (min)	Formula	m/z(Relative Intensity)	Annotation	Mode	MS/MS2 and MS/MS3 spectra	Reference	Adj. pa	CODE
		Theo. MWa						Interpretation
		ID Level
Lysine	0.97	C6H14N2O2	147.1121 (100)	[M+H]+	POS	MS/MS2 147: 130.0856(100)[M+H-NH3]+; 84.0804(15) [M+H-NH3-CO2-H2O]+; 129.1018(5) [M+H-H2O]+	Mz Cloud MS3	PT(CS)↑	M130T1_7
		146.106	148.1154 (9)			MS/MS2 130: 84.0802(100) [M+H-CO2-H2O]+; 112.0059(10) [M+H-H2O]+		FT(CS+SVD)↓	M131T1_7
		Level II	130.0857 (15)	[M+H-NH3]+
			-	-	NEG	N.D
Galactonic acid	1.05	C6H12O7	-	-	POS	N.D	mzCloud	PT(CS) ↓	-
		196.058						FT(CS+SVD) ↑
		Level II							M195T1_9
									M196T1_4
			195.0508 (100)	[M-H]-	NEG	MS/MS2 195: 129.02032(100)[M-H-CH2O-2xH2O]-;195.05215(43); 159.0309(33) [M-H-2xH2O]; 177.04169(22) [M-H-H2O]-; 99.00973(10)[M-H-3xH2O-C2H2O]-; 111.00978(9) [M-H-3xH2O-CH2O]-; 85.03036(5)[C4H6O2]-; 141.02037(5) [M-H-3xH2O]-; 75.0096(4) [C2H4O3]-; 87.0096(3)[C3H4O3]-; 71.01471(3)[C3H4O2]-;			M197T1_7
			196.0543 (11)			MS/MS2 129: 85.0302(100)[M-H-CO2]-
			197.0551 (1)
			129.0201 (30)	[M-H-CH2O-2xH2O]-
Acetyl-methylcholine	1.07	C8H17NO2	160.1330 (100)	[M+H]+	POS	MS/MS2 160: 101.0590(100)[M+H-C3H9N]+; 60.0801(40); 142.0857(10)[M+H-H2O]+	mzCloud	PT(CS) ↓	M160T1_4
		159.126	161.1350 (9)					FT(CS+SVD) ↑	M161T1_10
		Level III	-	-	NEG	N.D
Malic acid	1.1	C4H6O5	-	-	POS	N.D	mzCloud,	PT(CS)↓	-
		134.022					Std.Lab	FT(CS+SVD)↑
		Level I	133.0352 (100)	[M-H]-	NEG	MS/MS2 133: 115.0046(100)[M-H-H2O]-; 71.0472(16)[M-H-H2O-CO2]-			M133T1_3
			134.0385 (10)			MS/MS2 115: 71.0471(100)[M-H-CO2]-; 59.0146(40) [C2H4O2]-; 87.0097(30)[C3H4O3]-
			115.0046 (15)	[M-H-H2O]-
			116.0079 (1)
Citric acid/Isocitric	1.15	C6H8O7	210.0598 (100)	[M+NH4]+	POS	MS/MS2 193: 175.0232(100)[M+H-H2O]+; 147.0281(50)[M+H-CO-H2O]+; 129.0175(44); 157.0126(47) [M+H-2xH2O]+; 139.0021(30)[M+H-3xH2O]+	mzCloud Std.Lab	PT(CS)↑	-
		192.027	211.0633 (12)			MS/MS2 175: 157.0125(100)[M+H-H2O]+; 129.0175(39)[M+H-H2O-CO]+; 101.0227(19) [M+H-2xCO-H2O]+; 147.02792(14)[M+H-CO]+; 139.00198(12)[M+H-2xH2O]+;		FT(CS+SVD)↓
		Level I	215.0152 (60)	[M+Na]+		MS/MS2 157: 139.0018(100) [M+H-H2O]+; 111.0071(12) [M+H-CO-H2O]+			M191T1_10
			216.0186 (7)						M192T1_5
			193.0335 (33)	[M+Na]+
			194.0370 (4)
			175.0229 (12)	[M+H-H2O]+
			176.0260 (2)
			157.0126 (16)	[M+H-2xH2O]+;
			191.0208 (100)	[M-H]-	NEG	MS/MS2 191: 173.0104(100)[M-H-H2O]-; 111.0098(45)[M-H-2xH2O-CO2]-; 154.9998(30) [M-H-2xH2O]-; 129.0204(20)[M-H-CO-2xH2O]-; 117.0204(14) [M-H-]-; 147.0310(10)[M-H-CO-H2O]-; 85.0303(15) [M-H-C2H2O7]-; 87.0096(18)
			192.0237 (9)			MS/MS2 173: 111.0097(100) [M-H-H2O-CO2]-; 129.0203(40) [M-H-CO-H2O]-; 154.9998(10)[M-H-]-; 85.0303(5) [M-H-]-;
			193.0246 (1)			MS/MS2 154: 111.0097(100) [M-H-H2O-CO2]-;
			111.0095 (25)	[M-H-2xH2O-CO2]-
			112.0128 (2)
			173.0103 (8)	[M-H-H2O]-
Uric acid	1.4	C5H4N4O3	361.0609 (100)	[2M+Na]+	POS	MS/MS2 169: 141.0398(100)[M+H-CO]+; 152.0080(81) [M+H-NH3]+; 100.0750(21); 126.0286(20) [M+H-CO-CH3]+;	mzCloud	PT(CS)↓	M169T1_3
		168.028	362.0638 (18)			MS/MS2 361: 169.0347(100)		FT(CS+SVD)↑	M145T1_11
		Level II	169.0356 (70)	[M+H]+					M361T1_1
			170.0366 (6)
			359.0499 (30)	[2M-H+Na]-	NEG	N.D.
			360.0533 (4)
			167.0221 (100)	[M+H]+
			168.0254 (10)
Pseudouridine	1.45	C9H12N2O6	245.0761 (100)	POS	POS	MS/MS2 245: 209.0547(100)[M+H-2xH2O]+; 179.0445(24) [M+H-2xH2O-CH2O]+ ; 155.0446(12) [M+H-2xH2O-C3H2O]+; 227.0657(7) [M+H-H2O]+; 191.0445(4) [M+H-3xH2O]+; 134.0444(2); 100.0753(1);	mzCloud	PT(CS)↑	M245T1_5
		244.07	246.0802 (10)					FT(CS+SVD)↓
		Level II	243.0636 (100)	NEG	NEG	MS/MS2 243: 153.03148(100) [M-H-2xH2O-C3H2O]-; 183.04207(16)[M-H-C2H4O2]-; 167.02213(8) [M-H-C2H4O]-; 140.03618(2)[M-H-C3H5NO3]-;
			244.0666 (11)
Acetyl-Glutamic acid	1.5	C7H11NO5	190.0703 (100)	[M+H]+	POS	MS/MS2 190: 172.0595(100) [M+H-H2O]+; 130.0491(70) [M+H-C2H4O2]+; 148.0599(3); 144.0650(3); 84.04386(1); 172.0902(1); 102.0542(1);	mzcloud	PT(CS)↑	M190T2_1
		189.064	191.0745 (9)					FT(CS+SVD)↓
		Level II	188.0574 (100)	[M-H]-	NEG	MS/MS2 188: 170.0468(100) [M-H-H2O]-; 128.0361(68); 144.0675(13);
			189.0608 (10)			MS/MS2 128: 82.0305(100)
			128.0363 (14)
Hydroxyphenylalanine sulfate	1.65	C9H11NO6S	262.0372 (100)	[M+H]+	POS	MS/MS2 262: 216.0317(100); 114.0657(14); 182.0808(11); 165.0542(6); 245.0111(5); 115.0691(4); 136.0752(2);		PT(CS)↓	M262T2_2
		261.031	263.0406 (11)					FT(CS+SVD)↑
		Level III	260.0248 (100)	[M-H]-	NEG	MS/MS2 260: 199.0082(100)[M-H-CH3NO2]-; 215.0031(26) [M-H-CH3NO]-; 180.0678(17)[M-H-SO3]+; 119.0511(6) [M-H-CH3NO2-SO3]-; 242.9982(5) [M-H-NH3]-; 186.0003(4); 163.0409(1); 79.9578(1)[SO3]-;
			261.0281 (11)
			262.0205 (7)
Succinic acid	1.65	C4H6O4	119.0332 (100)	[M+H]+	POS	MS/MS2 119: 101.0227(100); 91.0537(15); 73.0280(14); 55.0174(10)	Neg mzCloud	PT(CS)↓	M101T2_1
		118.027	120.0363 (10)			MS/MS2 101: 73.0279(100); 55.0174(40);		FT(CS+SVD)↑	M119T2_2
		Level II	101.0227 (60)	[M+H-H2O]+					M120T2_1
			102.0259 (4)
									M117T2_3
									M117T2_4
									M118T2_1
			117.0202 (100)	[M-H]-	NEG	MS/MS2 117: 73.0302(100); 99.0096(40); 117.0202(36);			M119T2_1
			118.0228 (10)
			119.0237 (2)
Hydroxy-methylglutaric acid	1.77	C6H10O5	163.0666 (100)	[M+H]+	POS	MS/MS2 163: 103.0382(100); 85.0278(50); 145.0486(50); 127.0381(22)	mzCloud	PT(CS)↑
		162.053	164.0699 (10)			MS/MS2 145: 128.10631(100); 127.03817(71); 99.0434(52); 85.02776(50);		FT(CS+SVD)↓
		Level II	145.0485 (14)			71.04861(23);
			161.0464 (100)	[M-H]-	NEG	MS/MS2 161: 99.0459(100); 101.0251(30); 57.0353(12); 143.0359(9)			M161T2_4
			162.0484 (9)						M163T2_4
			163. 0497 (1)
Pyridoxic acid	1.98	C8H9NO4	184.0573 (100)	[M+H]+	POS	MS/MS2 184: 166.0469(100)		PT(CS)↑	-
		183.053	185.0606 (9)					FT(CS+SVD)↓	M108T2
		Level I							M109T2
									M120T2_2
									M138T2_3
									M139T2_4
									M182T2_3
			182.0466 (100)	[M-H]-	NEG	MS/MS2 182: 138.1569(100) [M-H-CO2]-; 108.0463(5) [M-H-CO2-CH2O]-;			M183T2_3
			183.0499 (9)			MS/MS2 138: 108.0462(100) [M-H-CH2O]-; 120.0462(40) [M-H-H2O]-; 94.0306(18); 92.0513(10)
			138.0568 (38)	[M-H-CO2]-
			139.0602 (4)
			108.0456 (12)	[M-H-C2H2O3]-
			109.0490 (1)
Paracetamol Glucuronide	2.28	C14H17NO8	655.1926 (100)	[2M+H]+	POS	MS/MS2 328: 152.0697(100); 110.0593(10)	mzCloud	PT(CS)↑	M655T2
		327.095	656.1976 (32)			MS/MS2 345: 328.1007(100); 152.0697(80)		FT(CS+SVD)↓	M152T2_2
		Level II	657.2002 (8)			MS/MS2 152: 110.0593(100); 152.0696(60); 111.0434(5); 134.0593(5), 93.0330(4); 92.0486(3)			M345T2_1
			152.0696 (95)	[M+H-GLC]+					M346T2_2
			153.0727 (8)						M329T2_1
			328.1007 (59)	[M+H]+
			329.1044 (9)						M326T2_1
			345.1272 (50)	[M+NH4]+					M326T2_2
			346.1308 (8)						M328T2_2
			350.0853 (8)	[M+Na]+					M653T2
			366.0591 (8)	[M+K]+					M654T2
			672.2209 (6)	[2M+NH4]+					M675T2
			673.2243 (2)						M150T2_3
			326.0893 (100)	[M-H]-	NEG	MS/MS2 326: 113.0252(100); 175.0258(66); 326.0896(11);
			327.0926 (17)			MS/MS2 653: 326.0892(100)
			653.1859 (98)	[2M-H]-
			654.1889 (31)
			655.1912 (8)
			980.2823 (9)
			675.1675 (5)	[2M-H+Na]-
			150.0569 (4)
Kynurenine	2.63	C10H12N2O3	209.0912 (100)	[M+H]+	POS	MS/MS2 209: 192.0650(100)[M+H-NH3]+; 94.0648(4); 163.0863(4)[M+H-CO-H2O]+; 146.0596(2) [M+H-NH3-CO-H2O]+; 136.0753(1)[M+H-C2H3NO2]+; 150.0546(1) [M+H-C2H5NO]+; 164.0704(1)[M+H-CO-NH3]+; 174.0547(1) [M+H-NH3-H2O]+; 120.0434(0);	Lab. STD	PT(CS)↑	M192T3
		208.085	210.0945 (11)			MS/MS2 192: 146.0596(100) [M+H-CO-H2O]+; 150.0546(76); 164.0702(54) [M+H-CO]+; 94.0647(37); 174.0546(29)[M+H-H2O]+; 136.0752(3);		FT(CS+SVD)↓	M193T3
		Level I	192.0649 (60)						M209T3_2
			193.0681 (5)						M210T3
			207.0785 (100)	[M-H]-		MS/MS2 207: 190.0522(100) [M-H-NH3]-			M136T3_2
Acetyl-Valine/ Acetyl-norvaline	2.8	C7H13NO3	160.0963 (100)	[M+H]+	POS	MS/MS2 158: 100.0752(100); 142.0858(30)	mzCloud neg	PT(CS)↑	M160T3_2
		159.089	161.1002 (11)					FT(CS+SVD)↓	M100T3_1
		Level II	100.0752 (30)	[M+H-C2H4O2]+
									M114T3
									M115T3_2
									M116T3_2
									M140T3
									M158T3
									M159T3_3
									M160T3
									M194T3
									M196T3
			158.0831 (100)	[M-H]-	NEG	MS/MS2 158: 116.0727(100); 114.0934(30); 140.0728(10);			M204T3_1
			159.0867 (9)
			160.0882 (2)
			114.0926 (12)
			115.0959 (1)
			116.0719 (20)
			140.0718 (8)
			194.0588 (22)
			196.0559 (7)
			204.0876 (9)
Pyridoxal sulfate	2.84	C8H9NO6S	248.0205 (100)	[M+H]+	POS	MS/MS2 248:168.0644(100); 126.0541(40); 108.0437(5); 150.0536(5)	mzCloud, HMDB	PT(CS)↑	M246T3_1
		247.015	249.0243 (9)					FT(CS+SVD)↓	M248T3_1
		Level III	250.0142 (6)						M166T3
			168.0643 (30)	[M+H-SO3]+
			169.0673 (3)
			246.0062 (100)	[M-H]-	NEG	MS/MS2 246: 166.0521(100); 164.0368(3); 79.9581(5); 182.0470(3); 123.0098(3); 124.0415(4)
			247.0106 (10)
			248.0032 (6)
			166.0509 (33)	[M-H-SO3]-
			167.0543 (3.2)
			271.0727 (40)	[M-2H+Na]-
			272.0764 (4)
			265.0472 (30)	[M-2H+NH4]-
Acetamido-hydroxyphenyl-cysteine	2.88	C11H14N2O4S	271.0751 (100)	[M+H]+	POS	MS/MS2 271: 182.0259(100)[M+H- C3H5NO2]; 254.0464(59)[M+H-NH3]+; 225.0677(50)[M-H-H2O]+; 208.0414(41); 140.0155(15); 229.0630(4)[M+H-C2H2O]+;	Metabolite of phenacetin/acetaminophen(paracetamol)	PT(CS)↑	M140T3_1
		270.067	272.0785 (14)			MS/MS2 140: 96.0434(100); 112.0208(30);		FT(CS+SVD)↓	M182T3
		Level III	273.0709 (5)			MS/MS2 182: 140.0153(100) [M+H-C2H2O]+;			M271T3_1
			140.0164 (30)						M272T3_1
			182.0272 (66)	[M+H-C3H5NO2]+					M273T3_2
			269.0611 (100)	[M-H]-	NEG	MS/MS2 269: 182.0290(100) [M-H-C3H5NO2]-; 139.0094(3)
			270.0643 (12)			MS/MS2 182: 182.0291(100); 140.0185(60) [M+H-C2H2O]+; 148.0413(4)[M-H-SH]-
			271.0568 (4)
			182.0288 (61)	[M-H-C3H5NO2]-
			183.0321 (5)
			539.1293 (41)
			540.1323 (10)	[2M-H]-
			561.1113 (4)
Paracetamol sulfate	3.09	C8H9NO5S	232.0277 (100)	[M+H]+	POS	MS/MS2 232: 152.0697(100)[M+H-SO3]+; 110.0592(10)	mzCloud	PT(CS)↑	M232T3_2
		231.02	233.0310 (12)			MS/MS2 345: 328.1007(100); 152.0697(80)		FT(CS+SVD)↓	M152T3_2
		Level II	234.0235 (1)			MS/MS2 152: 110.0592(100); 152.0696(20); 111.0432(5); 134.0591(7), 93.0329(5); 92.0490(4)			M249T3_1
			249.0542 (55)	[M+NH4]+
			250.0577 (4)
			251.0503 (0.5)
			254.0097 30)	[M+Na]+
			269.9837 (15)	[M+K]+					M107T3
									M150T3
									M151T3
									M230T3_2
									M231T3_2
									M232T3_1
			230.0137 (100)	[M-H]-	NEG	MS/MS2 230: 150.0569(100) [M-H-SO3]-; 230.0140(15); 79.9581(2)[SO3]-			M252T3
			231.0168 (9)			MS/MS2 150: 150.0569(100); 107.0385(19); 108.0463(5);
			232.0094 (5)
			150.0568 (24)	[M-H-SO3]-
			151.0601 (2)
			107.0397 (12)
			692.0557 (4)
Phenylacetic acid glutamine conjugate	3.6	C13H16N2O5	281.1116 (100)	[M+H]+	POS	MS/MS2 281: 130.0490(100)[M+H-C8H9NO2]+; 264.0854(71)[M+H-NH3]+; 263.1016(44) [M+H-H2O]+; 107.0484(30); 129.0652(24); 236.0908(16) [M+H-CO-NH3]+; 147.0757(11) [M-H-C8H6O2]-; 152.0700(8)[M+H-C5H7NO3]+; 235.1067(4) [M+H-CO-H2O]+; 84.04381(4) [M+H-C8H9NO2-CO-H2O]+;	Not phenylalanine-aspartyl	PT(CS)↑	M281T4_2
		280.106	282.1152 (15)			MS/MS2 130: 84.0437(100) [M+H-CO-H2O]+		FT(CS+SVD)↓	M282T4
		Level III	283.1170 (2)						M130T4_1
			130.0489 (30)	[M+H-C8H9NO2]+					M264T4
			131.0510 (2)
			264.0871 (5)	[M+H-NH3]+
			279.0997 (100)	[M-H]-	NEG	MS/MS2 279: 145.0628(100)[M-H-C8H6O2]-; 261.0895(16) [M-H-H2O]-; 127.0523(8)[M-H-C8H8O3]-; 133.0305(6); 279.1001(5) [M-H]-; 128.0363(3) [M-H-C8H9NO2]-; 109.0417(1);
			280.1029 (14)			MS/MS2 145: 127.0521(100); 128.0362(18); 109.0416(12); 125.0367(6);
			281.1051 (2)
			145.0628 (22)	[M-H-C8H6O2]-
			147.0659 (1)
Paracetamol	4.09	C8H9NO2	152.0695 (100)	[M+H]+	POS	MS/MS2 152: 110.0593(100)[M+H-COCH2]+; 134.0693(20) [M+H-H2O]+; 152.0696(80); 92.0498(5)	Mzcloud MS3	PT(CS)↑	M152T4_1
		151.063	153.0728 (10)					FT(CS+SVD)↓
		Level II	110.0593 (15)
			150.0568 (100)	[M-H]-	NEG	MS/MS2 150: 107.0386(100); 108.0459(40) [M-H-COCH2]-
			151.0602 (9)
DihydroxyCarnitine C8:4	4.79	C15H21NO5	296.1485 (100)	[M+H]+	POS	MS/MS2 296: 237.0732(100)[M+H-C3H9N]+; 107.0487(40); 144.1014(5); 85.0279(5)		PT(CS)↑	M296T5
		295.142	297.1522 (16)					FT(CS+SVD)↓	M297T5_4
		Level III	-	-	NEG	N.D.			M237T5_1
Asp-Leu dipeptide	3.3	C10H18N2O5	247.1281 (100)	[M+H]+	POS	MS/MS2 247: 201.1228(100)[M+H-CO-H2O]+; 229.1179(11) [M+H-H2O]+; 132.1016(3) [M+H-C4H5NO3]-; 86.0959(3) [M+H-CO-H2O -C4H5NO3]-;	metlin	PT(CS)↑	M247T4_2
		246.122	248.1310 (12)			MS/MS2 201: 173.1278(100)[M+H-CO]+; 183.1121(34)[M+H-H2O]+; 153.1017(24)[M+H-CH4O2]+; 155.1175(7) [M+H-CO-H2O]+; 86.0960(5); 87.0549(4); 156.1015(4)[M+H-CH3NO]+; 128.1066(3) [M+H-CH3NO-CO]+		FT(CS+SVD)↓	M248T4_2
		Level III	201.1225 (40)	[M+H-CO-H2O]+					M201T4_3
			202.1258 (6)
			-	-	NEG
ButyrylCarnitine	3.46	C11H21NO4	232.1538 (100)	[M+H]+	POS	MS/MS2 232: 173.0801(100) [M+H-C3H9N]+; 85.0279 (70)[C4H4O2]+; 144.1015(7) [C7H14NO2]+; 71.0487(5)	STD.Lab	PT(CS)↑	M232T3_4
		231.147	233.1572 (11)			MS/MS2 173: 85.0280(100) [C4H4O2]+; 127.0748(5); 71.0487(4); 109.0644(4);		FT(CS+SVD)↓	M233T3_6
		Level I	234.1586 (1)	[M+H-C3H9N]+
			173.0802 (30)
			174.0837 (2.5)
			-	-	NEG	N.D.
TrihydroxyCarnitine C7:3	3.57	C14H23NO6	302.1603 (100)			MS/MS2 302: 225.0752(100) [M+H- C3H9N-H2O]+; 197.0802(46) [M+H-C3H9N-H2O-CO]+; 243.0857(45) [M+H-C3H9N]+; 113.0592(29); 141.0542(16) [M+H-C3H9N-H2O-CO-C3H4O]+; 85.0279(10) [C4H4O2]+; 144.1015(15) [C7H14NO2]+		PT(CS)↑	M232T3_4
		Level III	303.1636 (11)					FT(CS+SVD)↓	M233T3_6
		301.152	197.0674 (22)						M197T3
			300.1466 (100)			MS/MS2 300: 157.0516(100); 171.0669(5)
Sulfosalicylic acid	4.15	C7H6O6S	-	-	POS	N.D.	mzCloud	PT(CS)↑	-
		217.988						FT(CS+SVD)↓
		Level III							M217T4_1
									M218T4_1
									M219T4_1
			216.9822 (100)	[M-H]-	NEG	MS/MS2 216: 137.0252(100); 172.9923(38); 96.9609(15); 03.0353(10); 79.9580(5)			M219T4_2
			217.9842 (9)			MS/MS2 172:93.0353(100); 79.9580(18); 109.0302(6)
			218.9766 (6)			MS/MS2 137: 93.0354(100)
			219.0871 (0.5)
			172.9924 (14)	[M-H-CO2]-
			137.0253 (10)
Sulfatoxymelationin	4.25	C13H16N2O6S	329.0793 (100)	[M+H]+	POS	MS/MS2 329.0793: 200.0370(100); 182.0265(80)	mzCloud	PT(CS)↑	M279T4_1
		Level III	330.0824 (16)					FT(CS+SVD)↓	M329T4
			331.0010 (7)
			-	-	NEG	N.D.
isovalerylalanine /or isovalerylsarcosine	4.6	C8H15NO3	174.1112 (100)	[M+H]+	POS	MS/MS2 174: 100.0748(100)[M+H-C3H6O2]+; 156.1011(13) [M+H-H2O]+	mzCloud	PT(CS)↑	M100T5
		173.105	175.1145 (10)					FT(CS+SVD)↓	M156T5
		Level III	100.0756 (12)						M157T5
			156.1028 (22)	[M+H-H2O]+					M174T5_4
			157.0860 (2)
			196.0946 (6)	[M+Na]+					M128T5_2
									M172T5
			172.0988 (100)	[M-H]-	NEG	MS/MS2 172: 116.0726(100)[M+H-C3H4O]-; 128.1090(44)[M-H-CO2]-; 154.0883(20) [M+H-H2O]-; 72.0462(5)[M-H-[M-H-C5H8O2]-; 98.0621(6) [M+H-C3H4O-H2O]-			M173T5_3
			173.1021 (10)
Hydroxyphenylacetic acid sulfate	4.67	C8H8O6S	-	-	POS	N.D	mzCloud	PT(CS)↑	-
		232.004						FT(CS+SVD)↓
		Level III							M231T5_2
									M232T5_2
									M233T5_1
									M243T5_4
									M253T5_1
									M254T5_2
			230.9966 (100)	[M-H]-	NEG	MS/MS2 230: 151.0411(100) [M-H-SO3]-; 187.0082(50) [M-H-CO2]-; 95.9531(7)[SO4]-; 107.0512(5) [M-H-CO2-SO3]-; 80.9660(6) [HSO3]-			M269T5_1
			232.0013 (9)			MS/MS2 151: 107.0511(100) [M-H-CO2]-; 106.0433(12); 121.0303(17) [M-H-CH2O]-; 81.0353(14); 93.0354(15)
			232.9938 (6)
			252.9785 (100)	[M-2H+Na]-
			253.9818 (9)
			268.9524 (100)	[M-2H+K]-
			151.0409 (18)	[M-H-SO3]-
Succinylacetone	4.78	C7H10O4	159.0642 (100)	[M+H]+	POS	MS/MS2 159: 113.0589(100) [M+H-CO-H2O]+; 141.0537(97)[M+H-H2O]+; 99.0433(19); 71.0485(10); 123.0433(5) [M+H-2xH2O]+;	mzClound, HMDB	PT(CS)↓	M140T5_1
		158.058	160.0677 (11)			MS/MS2 141: 113.0588(100) [M+H-CO]+; 95.0484(17); 71.0485(16); 123.0432(9) [M+H-H2O]+; 82.0280(8); 99.0433(8) [M+H-COCH2]+;		FT(CS+SVD)↑	M141T5_1
		Level III	161.0689 (1)						M159T5_1
			141.0537 (70)	[M+H-H2O]+					M160T5_1
			142.0569 (5)						M113T5
			113.0596 (6)						M176T5
			176.0919 (16)						M181T5_1
			181.0473 (12)
									M113T5
									M114T5
									M157T5_2
									M158T5_1
									M159T5_1
									M179T5_1
			157.0515 (100)	[M-H]-	NEG	MS/MS2 157: 113.0618(100) [M+H-CO2]+; 95.0511(60); 139.0411(15)			M215T5_1
			158.0548 (10)
			159.0557 (1)
			113.0609 (28)	[M-H-CO2]-
			114.0642 (3)
			179.0325 (18)	[M+Na]+
			215.0090 (12)
Homovanillic acid sulfate	5	C9H10O7S	280.0477 (100)	[M+NH4]+	POS	MS/MS2 280: 200.0913(100)	mzCloud,	PT(CS)↑	-
		262.015	281.0508 (10)				STD.Lab	FT(CS+SVD)↓
		Level II	263.0197 (8)	[M+H]+					M261T5_2
									M262T5_1
			261.0085 (100)	[M-H]-	NEG	MS/MS2 261: 181.0517(100); 217.0188(80); 137.0617(15); 95.9532(10); 79.9578(5); 80.9660(4)			M263T5_1
			262.0118 (10)			MS/MS2 181: 163.0412(100); 135.0462(30); 119.0513(7); 72.9939(4); 93.0352(4)
			263.0042 (6)	[M-H-SO3]-
			181.0514 (11)
			182.0548 (1)
Acetyl-Tyrosine	5.15	C11H13NO4	224.0908 (100)	[M+H]+	POS	MS/MS2 224: 178.0855(100)[M+H-CO-H2O]+; 182.0806(60)[M+H-CO-CH2]+; 206.0806(52) [M+H-H2O]+; 136.0752(18)[M+H-C3H4O3]+; 165.0539(2) [M+H-CO-NH3-CH2]+;	mzCloud	PT(CS)↑	M224T5_1
		223.084	225.0946 (13)			MS/MS2 136: 119.0487(100)[M+H-NH3]+; 91.0538(15)[M+H-CH3NO]+		FT(CS+SVD)↓	M225T5_2
		Level II	226.0959 (2)						M136T5_2
			136.0751 (14)						M178T5_2
			137.0780 (2)
			178.086
			222.0784 (100)	[M-2H+K]-	NEG	MS/MS2 222: 180.0679(100); 178.0887(10); 163.0414(5); 107.0512(5); 74.0256(4)
			223.0817 (12)			MS/MS2 258: 222.0785(100)
			258.0541 (18)	[M-H]-
			259.0585 (2)
Spermine dialdehyde	5.4	C10H20N2O2	201.1590 (100)	[M+H]+	POS	MS/MS2 201: 128.1065(100) [M+H-C2H2O-NH3-CH2]+; 145.1330(92)[M+H-C2H2O-CH2]+; 86.0959(89); 142.1222(67) [M+H-C2H2O-NH3]+; 183.1488(40) [M+H-H2O]+; 159.1488(26) [M+H-C2H2O]+;	mzCloud	PT(CS)↑	M201T5_2
		200.153	202.1629 (11)					FT(CS+SVD)↓	M202T5
		Level III	-	-	NEG	N.D.
Hydroxyproprionylcarnitine	5.63	C10H19NO5	234.1319 (100)	[M+H]+	POS	MS/MS2 234: 104.0697(100)[M+H-H2O-C5H9NO2]; 216.1220(25) [M+H-H2O]+; 202.1063(20); 72.0437(4); 184.0958(2);	mzCloud	PT(CS)↓	M234T6_1
		233.126	235.1359 (11)					FT(CS+SVD)↑	M235T6
		Level III	236.1365 (2)
			256.1141 (8)	[M+Na]+
			-	-	NEG	N.D.
Indoxyl Sulfate	5.89	C8H7NO4S	-	-	POS	N.D.	Std.Lab	PT(CS)↑	M212T6_2
		213.01						FT(CS+SVD)↓	M213T6_2
		Level I							M214T6_1
			212.0020 (100)	[M-H]-	NEG	MS/MS2 212: 80.9660(100); 79.9582(30); 132.0465(25); 120.0464(5)			M215T6_1 M292T6_1
			213.0053 (8)
			213.9978 (7)
			215.0011 (0.5)
			291.9587 (5)
Aminophenol-glycine	5.9	C8H12N2O3	207.0770 (20)	[M+Na]+	POS	MS/MS2 185: 110.0640(100)[M+H-GLY]+; 167.0851(50) [M+H-H2O]+; 139.0905(15)[M+H-CO-H2O]+; 82.0692(10);	mzCloud	PT(CS)↓	M207T6_3
		184.085	185.0954 (100)			MS/MS2 110: 82.0691(100) [M+H-CO]+; 110.0751(55); 58.0695(30)		FT(CS+SVD)↑	M208T6_2
		Level III	186.0989 (10)	[M+H]+
			110.0638 (50)						M183T6_15
									M184T6_5 M185T6_2
			183.0834 (100)	[M-H]-	NEG	MS/MS2 185: 139.0934(100)[M-H-CO2]-; 82.0718(12); 106.0806(5)			M186T6_3
			184.0869 (10)			MS/MS2 139: 82.0717(100)
Phenylacetylglutamine	6.1	C13H16N2O4	130.0497 (25)	[M+H-C8H9NO]+	POS	MS/MS2 265:130.0494(100); 248.0909(70) [M+H-NH3]+; 247.1069(55) [M+H-H2O]+; 129.0655(14); 84.0440(15); 136.0753(5) [M+H-C5H7NO3]+; 147.0461(5)[M+H-C4H10N2O2]+; 219.1125(4) [M+H-CO-H2O]+;	mzCloud	PT(CS)↑	M265T6_5
		264.111	136.0757 (0.7)	[M+H-C5H7NO3]+		MS/MS2 130: 84.0438(100); 102.0545(4)		FT(CS+SVD)↓	M529T6_1
		Level II	147.0764 (1.7)	[M+H-C4H10N2O2]+					M130T6_1
			148.0798 (0.1)						M530T6_1
			265.1183 (100)	[M+H]+					M266T6_1
			266.1217 (13)						M147T6_1
			267.1262 (0.5)						M248T6_2
			268.1258 (0.1)						M310T6_2
			247.1080 (0.9)	[M+H-H2O]+					M247T6_2
			248.1113 (0.1)						M129T6_1
			249.0954 (0.2)
			287.1007 (0.6)	[M+Na]+					M263T6_5
			288.1039 (0.1)						M264T6
			303.0747 (0.2)	[M+K]+					M265T6
			304.0780 (0.1)						M266T6_2
			529.2299 (15)	[2M+H]+					M527T6_3
			530.2336 (4)						M528T6_1
			531.2364 (0.7)						M528T6_2
			532.2388 (0.1)						M528T6_3
			551.2120 (6)	[2M+Na]+					M529T6
			552.2156 (0.2)						M530T6
			553.2181 (0.1)						M531T6_2
									M549T6_1
									M550T6
									M551T6_1
									M565T6
			263.1032 (100)	[M-H]-	NEG	MS/MS2 263: 145.06281(100); 263.10507(17); 245.09451(11); 127.05231(9); 264.10876(2); 128.03636(2); 109.04175(1);			M567T6_2
			264.1063 (13)			MS/MS2 145: 127.05219(100); 128.03613(18); 109.04166(13); 125.0367(6);
			265.1082 (2)
			527.2139 (14)	[2M-H]-
			528.2173 (5)
			529.2200 (0.6)
			530.2225 (0.1)
			531.2247 (0.05)
			549.1956 (12)	[2M-2H+Na]-
			550.1991 (3)
			551.2018 (0.6)
			565.1699 (10)	[2M-2H+K]-
			567.2550 (3)
Riboflavin	6.2	C17H20N4O6	377.1432 (100)	[M+H]+	POS	MS/MS2 377: 243.0864(100); 359.1333(14); 172.0860(2); 200.0807(1); 198.0651(1);	mzCloud	PT(CS)↑	M378T7
		376.138	378.1464 (20)					FT(CS+SVD)↓	M399T7_1
		Level II	379.1493 (3)						M377T7_1
			243.0879 (12)						M243T7_1
			399.1282 (8)	[M+Na]+
			375.1323 (100)	[M-H]-	NEG	MS/MS2 375: 255.0900(100)
			376.1359 (20)			MS/MS2 255: 212.0840(100); 240.0667(40); 184.0888(15)
			377.1391 (3)
			255.0898 (80)	[M-H-C4H8O4]-
			256.0930 (11)
Phenylacetylglycine	6.75	C10H11NO3	194.0805 (100)	[M+H]+	POS	MS/MS2 194: 76.0388(100); 176.0702(36) [M+H-H2O]+; 91.0538(10); 148.0753(5) [M+H-H2O-CO]+; 120.0804(3) [M+H-2xH2O-CO]+; 166.0849(1)[M+H-CO]+;	mzCloud	PT(CS)↑	M194T7_1
		193.074	195.0840 (11)					FT(CS+SVD)↓
		Level II	196.0855 (1)						M192T7_2
			192.0675 (100)	[M-H]-	NEG	MS/MS2 192: 74.0255(100); 148.0774(20)[M-H-CO2]-			M193T7_4
			193.0707 (10)
			194.0713 (1)
HydroxyDicarboxylicFatty Acid C11:1-Glucuronide	7.04	C11H18O5	231.1222 (100)	[M+H-GLC]+	POS	MS/MS2 231: 157.0855(100)[M-H-C3H6O2]+; 213.1119(30) [M+H-H2O]+; 139.0750(30) [M-H-C3H6O2-H2O]+; 111.0801(18) [M-H-C3H6O2-H2O-CO]+; 83.0851(15); 129.0906(15) [M-H-C3H6O2-CO]+		PT(CS)↑	M231T7_2
		230.115	232.1262 (10)			MS/MS2 407: 231.1224(100) [M+H-GLC]+; 213.1117(90) [M+H-GLC-H2O]+; 353.1227(74); 371.1332(52); 157.0855(48); 389.1440(21); 215.0549(12); 259.1171(12); 141.0179(11); 343.1382(10); 139.0748(9);		FT(CS+SVD)↓
		Level III	407.1540 (50)	[M+H]+
			408.1573 (9)
			-	-	NEG	N.D.
Sebacic acid	7.15	C10H18O4	203.1271 (100)	[M+H]+	POS	MS/MS2 185: 167.10616(100); 149.0956(25); 121.1007(11); 97.0644(7); 110.0645(3); 107.0849(2); 139.111(2)	mzCloud	PT(CS)↑	M185T7_1
		202.12	204.1304 (11)			MS/MS2 203: 167.1061(100); 149.0956(73); 185.1167(46); 107.0850(23); 131.0849(8); 97.0642(8); 121.1007(8);		FT(CS+SVD)↓
		Level II	185.1166 (37)	[M+H-H2O]+		MS/MS2 167: 149.0954(100); 107.0850(32); 121.1007(26); 111.0800(8); 93.0694(7); 131.0851(5); 123.0801(4); 79.0538(4); 105.0694(3);
			186.1199 (4)
			167.1061 (52)	[M+H-2xH2O]+
			168.1094 (6)
			201.1141 (100)	[M-H]-	NEG	MS/MS2 201: 87.0459(100); 139.1138(97); 113.0617(32); 201.1143(32); 121.1032(29); 155.1088(24); 183.1038(22); 157.1244(17); 71.0510(8); 85.0302(7); 137.0981(7); 83.0510(5); 57.0353(4);
			202.1174 (11)
Phenylacetyl glutamic acid	7.3	C13H15NO5	266.1007 (100)	[M+H]+	POS	MS/MS2 266: 130.0490(100); 248.0905(35) [M+H-H2O]+; 148.0597(13); 220.0960(5)[M+H-CO-H2O]+; 84.0437(4); 102.0542(1);	mzCloud	PT(CS)↑	M266T7_1
		256.095	267.1040 (12)			MS/MS2 130: 84.0437(100); 102.0543(5)		FT(CS+SVD)↓	M267T7_2
		Level II	130.0489 (27)
			264.0888 (100)	[M-H]-	NEG	MS/MS2 264: 146.0468(100); 128.0362(60); 246.0784(40)
			265.0921 (11)
Cyclohexane carboxylic acid glycine	7.42	C9H15NO3	186.1092 (100)		POS	MS/MS2 186: 83.08396(100); 111.07849(22); 168.09924(12); 76.0378(11); 55.05308(4);	Ulaszewska et al 2016	PT(CS)↑	-
		185.105	187.1120 (10)					FT(CS+SVD)↓
		Level II							M140T7
									M141T7_2
									M184T7_2
			184.0987 (100)	[M-H]-	NEG	MS/MS2 184: 74.02547(100); 140.10896(20)[M-H-CO2]-; 184.09882(11); 138.09331(3); 97.06663(3);			M185T7
			185.1010 (10)
			140.1081 (33)	[M-H-CO2]-
			141.1115 (3)
Suberic acid	7.7	C8H14O4	157.0859 (100)	[M+H-H2O]+	POS	MS/MS2 157: 83.0851(100) [M+H-2xCO-H2O]-; 139.0748(86)[M+H-H2O]-; 111.0799(45)[M+H-CO-H2O]-; 55.0538(21) [M+H-CH2-CO-H2O-C2H2O]-; 129.0906(15) [M+H-CO]-; 69.0695(11) [M+H-CO-H2O-C2H2O]-;	mzCloud MS3	PT(CS)↑	M157T8_1
		174.089	158.0894 (11)			MS/MS2 175: 157.0854(100); 111.0800(9); 139.0748(9); 83.08511(5); 129.0906(4); 175.0962(5); 55.0538(5); 69.0695(2)		FT(CS+SVD)↓	M158T8
		Level II	175.0964 (69)	[M+H]+					M175T8
			176.1000 (9)						M176T8_2
			192.1232 (20)	[M+NH4]+					M192T8
									M173T8_1
									M174T8_2
									M175T8_2
									M195T8_2
									M196T8
			173.0829 (100)	[M-H]-	NEG	MS/MS2 173: 111.0825(100); 173.0832(48); 129.0932(3); 83.05114(3); 57.0354(3)			M211T8_1
			174.0860 (11)			MS/MS2 111: 83.0510(100); 111.0824(42); 57.0353(12); 81.0354(2);
			175.0868 (3)
			111.0824 (8)	[M-H-CO2-H2O]-
			112.0857 (0.6)
			195.0636 (30)	[M-2H+Na]-
			196.0670 (2)
			211.0378 (21)	[M-2H+K]-
N-Acetyl-L-phenylalanine	7.9	C11H13NO3	208.0959 (100)	[M+H]+	POS	MS/MS2 208: 90.0545(100); 190.0857(92) [M+H-H2O]+; 162.0909(76)[M+H-CO-H2O]+; 166.0858(48)[M+H-COCH2]+; 120.0803(16) [M+H-CO-H2O-COCH2]+; 148.0753(6) [M+H-C2H4O2]+;		PT(CS)↑	M162T8
		207.089	209.0997 (11)					FT(CS+SVD)↓	M208T8
		Level II	210.1048 (2)						M209T8_2
			162.0915 (8)
			206.0833 (100)	[M-H]-	NEG	MS/MS2 206: 88.0412(100); 164.0728(98)[M-H-COCH2]-; 147.0461(1)[M-H-C2H5NO]-; 120.0463(2) [M-H-C4H6O2]-
			207.0867 (11)
DiHydroxyDodecanoic Fatty Acid: DiOH-C10:0	8.07	C10H20O4	205.1426 (100)	[M+H]+	POS	MS/MS2 205: 187.1323(100) [M+H-H2O]+; 169.1218(53) [M+H-2xH2O]+; 151.1113(13) [M+H-3xH2O]+; 133.1007(7) [M+H-4xH2O]+; 85.0644(6); 71.0487(4); 109.1009(2);		PT(CS)↑	M205T8
		204.136	206.1463 (11)			MS/MS2 187: 169.1216(100) [M+H-H2O]+; 151.1112(35) [M+H-2xH2O]+; 133.1007(17) [M+H-3xH2O]+; 85.0644(12); 71.0487(6); 109.1007(4);		FT(CS+SVD)↓	M187T8_2
		Level III	187.1321 (70)	[M+H-H2O]+		MS/MS2 169: 151.1112(100) [M+H-H2O]+; 133.1006(48) [M+H-2xH2O]+; 85.0643(41); 141.1269(22) [M+H-CO]+; 71.0487(19); 109.1008(10) [M+H-C2H4O2]+; 123.1165(5) [M+H-CO-H2O]+; 107.0852(4) [M+H-C2H6O2]+; 99.0436(4);			M169T8_4
			188.1355 (7)
			169.1216 (60)	[M+H-2xH2O]+
			170.1250 (8)
			222.1694 (18)	[M+NH4]+
			223.1732 (2)
			227.1249 (11)	[M+H-Na]+
			203.1300 (100)	[M-H]-	NEG	MS/MS2 203: 185.1194(100); 203.1300(91); 157.1245(20); 155.1089(11); 167.1090(11); 127.1138(8); 165.0932(7); 125.0982(4); 139.1138(3);
			204.1334 (12)
Decanedioic acid	8.23	C10H18O4	201.1141 (100)	[M+H]+	POS	MS/MS2 203: 185.1140(60); 157.1196(100)		PT(CS)↑	-
		202.12	204. 1174 (10)					FT(CS+SVD)↓	M201T8_2
		Level III	201.1241 (100)	[M-H]-	NEG	MS/MS2 201: 183.1036(100); 139.1137(14);165.0932(5); 111.0460(5)			M157T8_2
			202. 1277 (10)
Hydroxy-sebacic acid	8.35	C10H18O5	219.1218 (100)	[M+H]+	POS	MS/MS2 219: 201.1112(100); 155.1061(40); 173.1167(40)	mzCloud	PT(CS)↑	M201T8_3
		218.115	220.1250 (10)			MS/MS2 201:155.1059(100); 173.1167(60); 159.9445(40);		FT(CS+SVD)↓	M202T12
		Level II	201.1112 (30)	[M+H-H2O]+					M219T8_2
			236.1495 (10)	[M+NH4]+					M236T8_2
			217.1091 (100)	[M-H]-	NEG	MS/MS2 217:155.1088(100) [M+H-CO2-H2O]+; 199.0986(30) [M+H-H2O]+ ; 171.1037(20) [M+H-CO-H2O]+; 137.0981(10) [M+H-CO2-2xH2O]+
			218.1124 (11)
Phenylalanine Threonine dipeptide	8.58	C13H18N2O4	267.1339 (100)	[M+H]+	POS	MS/MS2 267: 239.1384(100) [M+H-CO]+; 249.1227(40) [M+H-H2O]+; 221.1281(18) [M+H-H2O-CO]+; 134.0962(10); 207.1127(8); 179.1176(6)	metlin	PT(CS)↑	M134T9_2
		266.127	268.1375 (11)			MS/MS2 239: 134.0958(100); 197.1278(55); 221.1276(30); 179.1173(10);		FT(CS+SVD)↓	M239T9_4
		Level III	134.0964 (30)						M268T9
			162.0914 (18)						M289T9_1
			239.1382 (100)						M312T9_2
			289.1163 (100)						M313T9_1
			312.1923 (100)
			313.1956 (100)
			265.1203 (100)	[M-H]-	NEG	MS/MS2 265:223.1102(100); 94.0307(30); 170.0835(12); 128.0728(15)
			266.1220 (11)
CEHC	8.7	C16H22O4	279.1575 (100)	[M+H]+	POS	MS/MS2 279: 261.1474(100) [M+H-H2O]+; 165.0902(72)[M+H-C6H10O2]+;	mzCloud	PT(CS)↑	M279T9_2
		278.152	280.1609 (18)			MS/MS2 165: 137.0952(100) [M+H-CO]+; 109.1003(20) [M+H-2xCO]+; 119.0848(11) [M+H-CO-H2O]+; 124.0235(8); 147.0797(6) [M+H-H2O]+;		FT(CS+SVD)↓	M280T9_2
		Level II	281.1594 (1.5)						M165T9
			165.0900 (30)
			166.0931 (3)
			-	-	NEG	N.D.
HydroxyDicarboxylic Fatty Acid C12:1	8.8	C12H20O5	245.1386 (100)	[M+H]+	POS	MS/MS2 245: 227.1241(100) [M+H-H2O]+; 209.1139(50) [M+H-2xH2O]+; 191.1037(24) [M+H-3xH2O]+; 181.0945(3); 131.0833(2); 145.0989(1);121.0992(2)		PT(CS)↑	M245T9_2
		244.131	246.1377 (100)			MS/MS2 227: 209.1139(100) [M+H-H2O]+; 191.1037(80) [M+H-2xH2O]+; 181.1197(30); 163.1102(30); 145.0989(40); 131.0833(44); 121.0992(30)		FT(CS+SVD)↓	M209T9_2
		Level III	247.1399 (100)			MS/MS2 209: 191.1036(100) [M+H-H2O]+; 181.1297(20) [M+H-CO]+; 163.1091(45) [M+H-CO-H2O]+; 145.0988(30) [M+H-CO-2xH2O]+; 121.0993(15) [M+H-2xCO-H2O-CH2]+; 81.0684(30); 71.0478(15)
			227.1241 (100)	[M+H-H2O]+
			228.1274 (100)
			209.1138 (100)	[M+H-2xH2O]+
			210.1171 (100)
			-	[M-H]-	NEG	N.D.
Indolylacryloylglycine	9.2	C13H12N2O3	245.0912 (100)	[M+H]+	POS	MS/MS2 245: 170.0594(100)[M+H-C2H5NO2]+	mzCloud	PT(CS)↑	M245T9_1
			246.0949 (14)			MS/MS2 170: 170.0595(100); 142.0647(50) [M+H-CO]+; 115.0537(30) [M+H-C2HNO]	Hmdb	FT(CS+SVD)↓	M170T9_1
			247.0960 (1.3)				Bondia-Pons et al 2013
			170.0593 (80)	[M+H-GLY]+
			171.0628 (8)
			172.0662 (0.7)
			243.0789 (100)	[M-H]-	NEG	MS/MS2 243: 100.0050(100); 142.0673(30)
			244.0821 (18)
			245.0863 (2)
Azelaic acid	9.38	C9H16O4	189.1109 (100)	[M+H]+	POS	MS/MS2 189: 171.1005(100) [M+H-H2O]+; 125.0954(10); 189.1112(3); 153.0905(3) [M+H-2xH2O]+; 143.1060(2) [M+H-CO-H2O]+; 97.1006(2); 135.0796(2) [M+H-3xH2O]+; 107.0848(1);	mzCloud	PT(CS)↑	M171T9_1
		188.105	190.1144 (11)			MS/MS2 171:		FT(CS+SVD)↓	M189T9_3
		Level II	171.1005 (80)	[M+H-H2O]+		MS/MS2 206: 171.1005(100); 189.1113(90)			M206T9_2
			172.1039 (8)						M211T9
			206.1389 (18)	[M+NH4]+
			211.0942 (11)	[M+Na]+					M187T9_1
									M188T9
									M189T9_3
									M209T9_3
									M210T9
									M223T9
									M245T9_3
			187.0983 (100)	[M-H]-	NEG	MS/MS2 187: 125.0981(100); 97.0667(10); 143.1088(5)			M246T9_2
			188.1016 (10)			MS/MS2 125: 97.0666(100)
			189.1023 (2)
			125.0890 (16)	[M-H-CO2-H2O]-
			126.1013 (1)
			209.0792 (26)	[M-2H+Na]-
			210.0825 (2)
			223.0739 (12)	[M-2H+K]-
			245.0559 (16)	[M-H+Na+Cl]-
			246.0746 (1)
CEHC Glucoside	9.55	C21H30O9	265.1413 (100)	[M+H-C6H12O6]+	POS	MS/MS2 265: 247.1312(100) [M+H-H2O]+; 151.0744(30)	mzCloud	PT(CS)↑	M265T10
		426.189	266.1450 (12)			MS/MS2 247: 229.1206(100); 151.0742(61); 203.1054(21); 189.0900(4); 109.0640(3); 219.13687(3);		FT(CS+SVD)↓	M293T10_1
		Level III	267.1473 (2)			MS/MS2 151: 123.0795(100); 95.0846(27); 107.0846(19); 110.0078(6); 105.0691(6);
			247.1311 (40)	[M+H-H2O]+
			248.1348 (3)
			151.0741 (50)	[M+H-C6H10O2]+
			152.0773 (4)
			444.2157 (22)	[M+NH4]+
			425.1813 (100)	[M-H]-	NEG	MS/MS2 425: 263.1300(100); 219.1403(40); 149.0618(5)
			426.1867 (25)			MS/MS2 245: 227.1298(100); 165.1295(14); 209.1194(8); 183.1398(6);
			263.1300 (27)	[M-H-C6H12O6]-		MS/MS2 263: 219.1402(100)
			264.1333 (4)
			245.1406 (60)	[M-H-C6H12O6-H2O]-
			246.1438 (6)
Tyrosyl-Valine dipeptide	9.6	C14H20N2O4	281.1497 (100)	[M+H]+	POS	MS/MS2 281: 253.15384(100) [M+H-2xH2O]+; 263.1384(61) [M+H-H2O]+; 221.1278(35) [M+H-C2H2O-H2O]+; 239.1385(17) [M+H-C2H2O]+; 176.1065(14); 134.0960(13); 193.1330(11) [M+H-C2H2O-H2O-CO]+; 175.1225(8) [M+H-C2H2O-2xH2O-CO]+; 148.1116(8);	metlin	PT(CS)↑	M281T10_1
		280.142	282.1534 (22)					FT(CS+SVD)↓
		Level III	279.1363 (100)	[M-H]-	NEG	MS/MS2 279: 237.1259(100)[M-H-C2H2O]-; 108.0463(13)
			280.1376 (23)
			281.1393 (2)
Indole acetic acid	9.7	C10H9NO2	176.0695 (100)	[M+H]+	POS	MS/MS2 176: 130.0643(100)[M+H-CO-H2O]+; 158.0593(5) [M+H-H2O]+	mzCloud	PT(CS)↑	M171T10_1
		175.063	177.0730 (11)			MS/MS2 130: 103.0538(100) [M+H-HCN]+; 84.0439(25)		FT(CS+SVD)↓	M176T10
		Level II	178.0764 (1.2)						M177T10_1
			130.0645 (33)						M130T10_2
			-	-	NEG	N.D.			M131T10_1
HydroxyDicarboxylic Fatty Acid C12:1	9.28	C12H20O5	245.1371 (100)	[M+H]+	POS	MS/MS2 245: 227.1268(100); 209.1169(30); 129.0536(15); 185.1160(10)		PT(CS)↑	M245T10_1
		244.131	246.1406 (15)			MS/MS2 227: 209.1162(100); 191.1051(7); 167.1060(7); 163.1110(5); 129.0539(10); 111.0434(6)		FT(CS+SVD)↓	M227T10_2
		Level III	227.1266 (60)	[M+H-H2O]+					M246T10
			228.1301 (7)
			243.1243 (100)	[M-H]-	NEG	MS/MS2 243: 199.1349(100) [M-H-CO2]-; 225.1144(26) [M-H-H2O]-; 181.1244(4) [M-H-H2O-CO]-; 98.0017(2); 99.0096(2);
			244.1279 (16)			MS/MS2 199: 137.0979(100) [M-H-C2H6O2]-; 181.1242(30)[M-H-H2O]-; 153.1293(30) [M-H-H2O-CO]-;
			245.1276 (3)
			199.1347 (33)	[M-H-CO2]-
Glyco-tetrahydroxycholanic acid	10.05	C26H43NO7	317.2269 (25)	[M+H-5xH2O-GLY]+	POS	MS/MS2 410: 335.2362(100); 317.2257(26);		PT(CS)↑	M410T10
(Bile Acid derivative)		481.304	335.2361 (86)	[M+H-4xH2O-GLY]+		MS/MS2 482: 464.2992(100); 446.2892(55); 428.2790(30); 410.2687(15); 335.2369(2); 353.2474(2); 371.2576(2);		FT(CS+SVD)↓	M411T10_3
Isomer I		Level III	336.2408 (25)			MS/MS2 335: 317.2271(100)			M428T10_3
			410.2678 (100)	[M+H-4xH2O]+					M429T10_4
			411.2730 (30)						M446T10
			428.2802 (76)	[M+H-3xH2O]+					M482T10_2
			429.2836 (23)						M483T10_2
			446.2908 (22)	[M+H-2xH2O]+					M499T10_5
			482.3093 (88)	[M+H]+					M504T10_4
			483.3154 (26)						M317T10_2
			499.3385 (27)	[M+NH4]+					M335T10_2
			504.2937 (15)	[M+Na]+					M336T10_3
			480.2989 (100)	[M-H]-	NEG	MS/MS2 480: 462.2879(100); 400.2873(26); 356.2610(15); 366.2455(11); 416.2823(11); 384.2560(7); 338.2500(6); 302.2134(5); 344.2599(4);
			481.3013 (32)
			482.3039 (6)
TetrahydroxyDicarboxylic Fatty acid C17:2	10.36	C17H28O8	361.1837 (100)	[M+H]+	POS	MS/MS2 361: 343.1736 (100)M+H-H2O]+		PT(CS)↑	M360T10_1
		360.178	362.1869 (22)					FT(CS+SVD)↓	M381T10_2 M359T10_5
		Level III	359.1729 (100)	[M-H]-	NEG	MS/MS2 359: 341.1620(20)[M-H-H2O]-; 243.1249(50) [M-H-C9H6]-; 199.1347(30) [M-H-C9H6-CO2]-; 181.1246(15) [M-H-C9H6-CO2-H2O]-;
			360.1758 (25)
Glyco-tetrahydroxycholanic acid	10.9	C26H43NO7	335.2362 (30)	[M+H-4xH2O-GLY]+	POS	MS/MS2 482: 464.2991(100) [M+H-H2O]+; 446.2888(66) [M+H-2xH2O]+; 428.2782(35) [M+H-3xH2O]+; 410.2682(19) [M+H-4xH2O]+; 371.2568(8);		PT(CS)↑	M335T11_3
(Bile Acid derivative)		481.304	336.2409 (10)			MS/MS2 428: 410.2672(100) [M+H-H2O]+; 335.2357(40); 353.2464(30); 317.2251(12)		FT(CS+SVD)↓	M482T11_2
Isomer II		Level III	410.2678 (80)	[M+H-4xH2O]+		MS/MS2 410: 335.2354(100); 317.2249(30)			M410T11
			411.2730 (23)			MS/MS2 335: 317.2248(100)			M499T11_3
			428.2786 (100)	[M+H-3xH2O]+
			429.2836 (28)
			446.2894 (42)	[M+H-2xH2O]+
			482.3096 (88)	[M+H]+
			483.3154 (26)
			499.3312 (17)	[M+NH4]+
			480.2990 (100)	[M-H]-	NEG	MS/MS2 480: 418.2988(42); 462.2887(24); 400.2878(23); 480.2994(21); 436.3090(21);
			481.3022 (33)
Histidine Phenylalanine dipeptide	11.4	C15H18N4O3	325.1241 (100)	[M+Na]+	POS	MS/MS2 325: 253.1036(100)	metlin	PT(CS)↑	M320T11
		302.138	326.1275 (15)			MS/MS2 320: 303.1425(88); 99.0343(100)		FT(CS+SVD)↓	M321T11
		Level III	320.1688 (42)	[M+NH3]+		MS/MS2 303: 141.0177(100); 285.1330(55); 127.1113(22); 145.1219(16); 257.1381(11); 159.0285(9); 113.0230(7); 109.1008(7); 95.0123(5); 85.0280(3);			M322T11
			321.1722 (7)						M325T11_2
			303.1427 (24)	[M+H]+					M326T11_1
			304.1455 (3)						M327T11_2
			-	-	NEG	N.D.
TriHydroxyDicarboxylic Fatty Acid C23:1-Glucuronide	11.8	C24H42O11	-	-	POS	N.D		PT(CS)↑	-
		506.273						FT(CS+SVD)↓	M505T12_2
		Level III	505.2643 (100)	[M-H]-	NEG	MS/MS2 505: 329.2344(100)[M-H-GLC]-; 487.2561(30);443.2657(18); 311.2240(20);			M506T12_1
			506.2702 (25)
			507.2839 (8)
Dehydro-glycocholic acid	12.2	C26H41NO6	335.2361 (100)	[M+H-3xH2O-GLY]+		MS/MS2 464: 446.2878 (100); 428.2774(19); 410.2673(6); 353.2462(6); 335.2357(4); 371.2565(4); 389.2671(6); 271.1678(4);		PT(CS)↑	M464T12
(Bile Acid derivative)		463.293	336.2394 (27)			MS/MS2 446: 428.2772(100); 335.2354(66); 410.267(58); 353.2463(19); 371.257(9); 328.1893(9); 317.2250(9); 253.1576(3); 307.2407(2); 271.1680(1);		FT(CS+SVD)↓	M446T12
		Level III	428.2786 (81)	[M+H-2xH2O]+		MS/MS2 335: 317.2252(100)			M335T12_3
			429.2815 (22)			MS/MS2 428: 335.2365(100); 410.2685(89); 353.2473(44); 317.2258(18);			M428T12_3
			446.2892 (76)	[M+H-H2O]+					M465T12_2
			447.2917 (48)						M410T12_2
			425.3098 (73)
			410.2681 (54)	[M+H-3xH2O]+
			353.2467 (38)
			464.2996 (33)	[M+H]+
			465.3026 (10)
			317.2259 (23)
			486.2813 (11)	[M+NH4]+
			462.2879 (100)	[M-H]-		MS/MS2 462: 418.2984(100); 400.2876(40)
HexaHydroxyDicarboxylic Fatty acid C26:1	12.25	C26H48O10	521.3374 (100)	[M+H-H2O]+	POS	MS/MS2 521: 503.3172(100); 485.3069(74); 467.2965(23);		PT(CS)↑	M521T12_1
		520.325	522.3313 (25)			MS/MS2 538: 521.3279(100); 503.3182(40)		FT(CS+SVD)↓	M522T12
		Level III	523.3293 (4)						M523T12_3
			538.3543 (30)	[M+H]+					M523T12_4
			539.3577 (13)						M524T12_6
			519.3173 (100)	[M-H-H2O]-	NEG	N.D
			520.3206 (35)
			521.3257 (5)
Hydroxy Carboxylic acid C14:1 Glucuronide	12.4	C20H34O9	419.2262 (6)	[M+H]+	POS	MS/MS2 401: 207.1737(100) [M+H-GLC-2xH2O]+; 225.1843(86) [M+H-GLC-H2O]+; 243.1949(29) [M+H-GLC]+; 189.1632(27) [M+H-GLC-3xH2O]+; 179.1788(13);		PT(CS)↑	M401T12_2
		418.22	420.2295 (0.5)			MS/MS2 225: 207.1739(100)[M+H-H2O]+; 189.1635(38) [M+H-2xH2O]+		FT(CS+SVD)↓	M402T12_1
		Level III	401.2159 (100)	M+H-H2O]+					M419T12
			402.2192 (24)
			225.1842 (22)	M+H-H2O-GLC]+
			-	-	NEG	N.D.
Decenoylcarnitine	12.42	C17H31NO4	314.2318 (100)	[M+H]+	POS	MS/MS2 314: 255.1585(100); 153.1270(80); 135.1164(11); 171.0647(6);		PT(CS)↑	M314T12_2
		313.225	315.2351 (18)					FT(CS+SVD)↓
		Level III	-	-	NEG	N.D
TetraHydroxyDicarboxylic Fatty Acid C18:2	12.44	C19H32O8	389.2177 (100)	[M+H]+	POS	MS/MS2 389: 371.2051(100) [M+H-H2O]+; 353.1967(18) [M+H-2xH2O]+		PT(CS)↑	M389T12
		388.21	390.2210 (12)					FT(CS+SVD)↓	M371T12_1
		Level III	371.2070 (33)	[M+H-H2O]+					M390T12_1
			406.2442 (5)	[M+NH4]+					M406T12_2
									M388T12_2
			387.2042 (100)	[M-H]-	NEG	MS/MS2 387:369.1935(100); 271.1565(65); 227.1663(23); 209.1558(10); 171.1036(7)			M387T12_3
			388.2073 (12)			MS/MS2 271:227.1664(100); 209.1556(30); 253.1452(22);
			389.2112 (2)
Hydroxy Dicarboxylic Fatty Acid C16:5	12.45	C16H22O5	277.1422 (100)	[M+H-H2O]+	POS	MS/MS2 277: 259.1320(100)[M+H-H2O]+; 231.1372(34) [M+H-CO-H2O]+; 241.1216(13) [M+H-2xH2O]+; 249.1113(11) [M+H-C2H4]+; 165.0905(5) [M+H-CH2-CO-H2O-C4H4]+; 217.1209(3) [M+H-CH2-CO-H2O]+;		PT(CS)↑	M277T12_4
		294.147	278.1454 (16)			MS/MS2 295: 277.1419(100)		FT(CS+SVD)↓	M278T12_2
		Level III	259.1317 (21)	[M+H-2xH2O]+		MS/MS2 259: 241.1213(80); 231.1361(100); 165.0903(10)			M259T12_2
			260.1350 (3.5)
			295.1525 (80)	[M+H]+
			296.1469 (15)
					NEG	N.D.
Hydroxy Dicarboxylic Fatty Acid C14:2	12.53	C14H24O5	273.1679 (100)	[M+H]+	POS	MS/MS2 273: 255.1573(100) [M+H-H2O]+; 237.1472(38) [M+H-H2O]+; 219.1370(12) [M+H-3xH2O]+; 213.1476(5) [M+H-H2O-C2H2O]+;		PT(CS)↑	M255T13_3
		272.162	274.1712 (15)			MS/MS2 255: 237.1469(100) [M+H-H2O]+; 219.1368(38) [M+H-2xH2O]+;		FT(CS+SVD)↓	M256T13
		Level III	255.1564 (33)	[M+H-H2O]+		MS/MS2 237: 195.1371(100)[M+H-C2H2O]+; 219.1369(40) [M+H-H2O]+			M219T13
			256.1599 (4)
			237.1471 (12)
			238.1500 (2)
			219.1382 (21)	[M+H-3xH2O]+
			271.1673 (100)		NEG	MS/MS2 271: 227.1663(100) [M-H-CO-H2O]-; 209.1558(25) [M-H-CO-2xH2O]-; 253.1458(15) [M-H-H2O]-, 171.1040(6) [M-H-CO-H2O-C4H8]-
			272.1696 (15)
TriHydroxyDicarboxylic Fatty Acid C23:1	12.7	C23H42O7	430.2936 (100)	[M+H]+	POS	MS/MS2 430: 412.2838(70);355.2627(100); 337.2522(40); 319.2415(20)		PT(CS)↑	M435T13_2
		430.293	431.2975 (25)			MS/MS2 412: 337.2520(100) 319.2415(44); 241.1949(5); 158.0809(4); 209.1323(6)		FT(CS+SVD)↓	M415T13_2
		Level III	432.3009 (8)						M430T13_1
									M434T13
									M416T13_1
			-	-	NEG	-			M431T13_1
Pregnandione-GLC / or pregnenolone-GLC	12.76	C27H42O9	511.2868 (100)	[M+H]+	POS	MS/MS2 511: 493.2780(100) [M+H-H2O]+; 475.2671(80) [M+H-2xH2O]+; 457.2546(33) [M+H-3xH2O]+; 299.356(76); 317.2463(50); 281.2253(30)		PT(CS)↑	M511T13_3
		510.283	512.2930 (30)			MS/MS2 335: 317.2462(100); 229.2359(70)		FT(CS+SVD)↓	M281T13
		Level III	513.2911 (5.6)
			528.3132 (88)	[M+NH4]+
			529.3169 (25)
			533.2680 (38)	[M+Na]+
			493.2774 (15)
			335.2562 (50)	[M+H-GLC]+
			336.2592 (13)
			337.2499 (7)
			299.2353 (48)	[M+H-GLC-2xH2O]+
			300.2384 (11)
			509.2743 (100)	[M-H]-	NEG	MS/MS2 509: 291.2671(100); 333.2455(11)
			510.2778 (30)
			511.2805 (5.2)
Glycocholic acid	13.2	C26H43NO6	412.2829 (100)		POS	MS/MS2 430: 412.284(100); 337.251(25); 319.2417(7); 394.2735(1); 370.2379(1); 355.2632(1); 158.0808(1);	LabSTD	PT(CS)↑	M430T13_1
		465.309	413.2868 (28)			MS/MS2 412: 337.2520(100); 319.2414(33); 394.2737(6); 241.1949(4); 227.1793(4); 213.1635(4); 209.1322(3); 295.2419(3); 309.2577(3); 158.0809(2);		FT(CS+SVD)↓	M431T13_1
		Level I	416.3079 (23)
			417.3118 (10)
			430.2935 (98)
			431.2973 (27)
			434.3191 (30)
			448.3047 (21)
			449.3079 (6)
			466.3149 (15)	[M+H]+
			467.3188 (4)
			931.6207 (66)
			932.6249 (37)
			933.6284 (13)
			948.6475 (31)
			949.6509 (19)
			337.2515 (25)
			953.6918 (11)
			464.3038 (100)	[M-H]-		MS/MS2 464: 402.3036(100); 446.2937(30); 420.3142(10)
			465.3070 (33)
			466.3098 (4)
			929.6147 (80)
			930.6177 (45)
			931.6209 (15)
Glycoursodeoxycholic sulfate / Chenodeoxyglycocholic acid sulfate	13.38	C26H43NO8S	-	-	POS	N.D.	mzCloud	PT(CS)↑
		529.271						FT(CS+SVD)↓
		Level III	528.2651 (100)	[M-H]-	NEG	MS/MS2 528: 448.3091(100);			M528T13_2
			529.2688 (32)						M529T13_2
			530.2737 (11)						M530T13_1
			550.2446 (12)	[M-2H+Na]-					M530T13_2
			551.2481 (4)						M531T13_1
									M550T13_1
									M551T13_1
TriHydroxyCarboxylic Fatty Acid C14-Glucuronide;	13.4	C20H28O11	269.1376 (100)	[M+H-GLC]+	POS	MS/MS2 269: 251.1270(100)[M+H-H2O]+;		PT(CS)↓	M251T13_1
TriOH-FA C14-GLC		444.163	270.1412 (16)			MS/MS2 209: 153.0540(100); 139.0384(70); 191.1062(10); 135.0433(15)		FT(CS+SVD)↑	M252T13
		Level III	251.1268 (88)	[M+H-H2O]+					M269T13
			252.1307 (14)
			209.1166 (33)	[M+H-GLC-C2H4O2]+
			267.1249 (100)	[M-H-GLC]-	NEG	MS/MS2 443: 267.1253(100); 175.0260(30); 223.1354(40)
			268.1283 (15)			MS/MS2 267: 223.1353(100)[M-H-CO2]-
			443.1581 (30)	[M-H]-
Hydroxy Dicarboxylic Fatty acid C18:4	15.2	C19H28O5	319.1854 (100)	[M+H-H2O]+	POS	MS/MS2 337: 319.1853(100) [M+H-H2O]+		PT(CS)↑	-
		336.194	320.1880 (20)			MS/MS2 319: 301.1752(100) [M+H-H2O]+; 165.0883(31); 291.1546(20) [M+H-CO-H2O]+		FT(CS+SVD)↓
		Level III	321.1875 (2)			; 283.1650(12) [M+H-2xH2O]+; 273.1810(4);			M336T15
			337.1956 (30)	[M+H]+					M335T15_1
			338.1985 (7)						M177T15
			359.1772 (50)	[M+Na]+					M403T15_1
			360.1812 (9)						M404T15_1
			335.1880 (100)	[M-H]-	NEG	MS/MS2 335: 157.0878(100); 317.1772(44); 177.0929(38); 162.0693(8); 139.0771(7); 273.1872(6);			M157T15
			336.1894 (19)
			177.0921 (15)
			403.1735 (22)
			404.1768 (4)
			157.0870 (24)
			371.1627 (13)
Dicarboxylic Fatty Acid C16:5	15.38	C16H20O4	231.1382 (12)	[M+H-CO-H2O]+	POS	MS/MS2 277: 259.1315(100)[M+H-H2O]+; 231.1367(24) [M+H-CO-H2O]+; 241.1209(11) [M+H-2xH2O]+; 249.1106(10) [M+H-C2H4]+; 165.0901(3) [M+H-CH2-CO-H2O-C4H4]+; 217.1213(3) [M+H-CH2-CO-H2O]+;		PT(CS)↑	M277T16_2
		276.136	241.1226 (10)	[M+H-2xH2O]+		MS/MS2 294: 277.1419(100)		FT(CS+SVD)↓	M294T16
		Level III	259.1317 (22)	[M+H-H2O]+		MS/MS2 259: 231.1369(100); 165.0903(10); 241.1314(50)			M299T16_1
			260.1366 (3.5)						M278T16_1
			277.1419 (100)	[M+H]+					M259T16_1
			278.1472 (16)
			294.1704 (21)	[M+NH4]+
			295.1738 (4)
			299.1258 (88)	[M+Na]+
			300.1292 (13)
			315.0998 (100)
			-	-	NEG	N.D.
HydroxyDicarboxylic Fatty Acid C18	15.53	C18H34O5	331.2484 (100)	[M+H]+	POS	MS/MS2 331: 313.2379(100) [M+H-H2O]+; 295.2273(70) [M+H-2xH2O]+		PT(CS)↑	-
		330.241	332.2516 (17)					FT(CS+SVD)↓
		Level III							M397T16_2
									M387T16_1
									M365T16_3
									M330T16_1
			329.2326 (100)	[M-H]-	NEG	MS/MS2 329: 311.2222(100) [M-H-H2O]-			M329T16_2
			330.2361 (17)
			331
Carboxylic Fatty Acid C15:4	17.15	C15H22O2	235.1688 (100)	[M+H]+	POS	MS/MS2 235:179.1063(100)[M+H-C6H8]+; 217.1951(15)		PT(CS)↑	-
		234.162	236.1725 (12)					FT(CS+SVD)↓
		Level III							M233T17
			233.1545 (100)	[M-H]-	NEG	MS/MS2 233: 233.1559(100); 215.1436(18)			M234T17_2
			234.1579 (12)
Dibutylphtalate	17.66	C16H22O4	301.1387 (100)	[M+Na]+	POS	MS/MS2 301: 245.0769(100)	mzCloud	PT(CS)↑	M279T18_2
		278.152	302.1420 (18)			MS/MS2 279:149.0223(100); 205.0848(25); 223.0957(8)		FT(CS+SVD)↓
		Level II	279.1573 (60)	[M+H]+		MS/MS2 149: 121.0275(100)
			277.146		NEG	MS/MS2 299: 134.0382(100); 233.1557(70); 205.1604(30); 127.1136(44); 121.0304(25);
Carboxylic Fatty Acid C21:4	18.66	C21H34O2	341.2642 (100)	[M+Na]+	POS	MS/MS2 319: 151.0955(100); 133.0851(25); 257.2463(18); 89.0590(14); 107.0693(2);		PT(CS)↑	M341T19_1
		318.256	342.2679 (20)					FT(CS+SVD)↓	M342T19
		Level III	343.2700 (2.5)						M343T19_2
			319.2825 (48)	[M+H]+					M357T19_3
			320.2862 (9)
			321.2892 (1.3)
			357.2408 (6.0)
			-	-	NEG	N.D.
m/z marked in bold were statistically significant;
m/z italics are isotopes
GLC – Glucuronide loss C6H8O6; MW 176.0321;
TAU – taurine loss C2H7NO3S MW 125.0146
GLY – glycine loss C2H5NO2 MW 75.0320
N.D. – not detected

## Sheet: Supplementary Table 7
Table S7: Effect of Breastfeeding Duration
Week 24
FT-CS	2-4 months	> 4 months	< 4 months
	(n = 3)	(n = 14)	(n = 8)
1-2 months	0.576	0.096
(n = 5)
> 4 months	0.057		0.012
(n = 14)
FT-SVD	2-4 months	> 4 months	< 4 months
	(n = 3)	(n = 27)	(n = 9)
1-2 months	0.68	0.702
(n = 6)
> 4 months	0.162		0.333
(n = 27)
Combined	2-4 months	> 4 months	< 4 months
birth modes	(n = 6)	(n = 41)	(n = 17)
1-2 months	0.339	0.168
(n = 11)
> 4 months	0.015		0.016
(n = 41)

## Sheet: Supplementary Table 8
Table S8: Significant changes associated with breastfeeding duration
Genera	log2FoldChange	p-adj
Clostridium_XlVb	6.96	0.0172
Megasphaera	6.59	0.0198
Sutterella	6.56	0.0321
Megamonas	5.3	0.0381
Lachnoanaerobaculum	5.26	0.0381
Haemophilus	2.79	0.0741
Propionibacterium	-4.44	0.089
Clostridium_IV	-3.19	0.0741
Escherichia/Shigella	-2.21	0.0344
Anaerotruncus	-5.37	0.033
Ruminococcus	-5.14	0.0321
Ethanoligenens	-11.69	1.47e-06

## Sheet: Supplementary Table 9
Table S9: Effect of gestational age vs post-conceptional age
Weeks	4 weeks	5 weeks	6 weeks	7 weeks	8 weeks	9 weeks
pre-term	(n = 3)	(n = 5)	(n = 5)	(n = 5)	(n = 5)	(n = 2)
4 weeks
(n = 3)
5 weeks
(n = 5)
6 weeks		*
(n = 5)
7 weeks		
(n = 5)
8 weeks			*	
(n = 5)
9 weeks		*
(n = 2)
12 weeks					
(n = 5)

## Sheet: Supplementary Table 10
Table S10: Comparison of significantly altered genera at one week of age
Week 1	FT-CS -v- PT-CS			FT-CS -v- FT-SVD			PT-CS -v- PT-SVD			FT-SVD -v- PT-SVD
	L2FC	p.adj	Sig.	L2FC	p.adj	Sig.	L2FC	p.adj	Sig.	L2FC	p.adj	Sig.
Anaerococcus										-5.77	0.0936	
Bacteroides				-7.56	5.92e-40	***
Bifidobacterium										4.57	0.0062	**
Bilophila				-3.78	0.0693	
Blautia				-5.2	6.8e-06	***
Clostridium_sensu_stricto				2.63	6.8e-06	***	6.95	0.002	**
Clostridium_XlVa	4.41	0.0009	***
Enterobacter	-2.57	0.0323	*
Enterococcus	-1.81	0.0811	
Escherichia/Shigella							7.64	0.0013	**
Haemophilus							-5.03	0.0865	
Lactobacillus				-2.24	0.0862	
Neisseria				3.89	0.0033	**
Peptostreptococcus							-6.6	0.0865		-9.48	0.0038	**
Prevotella							-6.73	0.0532		-10.07	0.0002	***
Propionibacterium	-2.34	0.0855		1.48	0.0693	
Proteus	-8.41	3.87e-05	***
Rothia	5.71	5.66e-08	***	1.5	0.0511	
Sarcina				4.77	4.54e-05	***
Staphylococcus	-2.12	0.0099	**	2.56	2.69e-08	***
Streptococcus				4.57	1.28e-21	***				-3.11	0.0054	**

[truncated: 8 more sheets: Supplementary Table 11, Supplementary Table 12, Supplementary Table 13, Supplementary Table 14, Supplementary Table 15, Supplementary Table 16, Supplementary Table 17, Supplementary Table 18]
